# Supplementary material for: Panda profiles: integrating personality, cognition, and physiology for conservation success
Source: Conserv Physiol. 2026 Mar 27;14(1):coag019. doi: 10.1093/conphys/coag019 (PMC13034733; doi:10.1093/conphys/coag019)
Supplement: Web_Material_coag019 [file web_material_coag019.zip]

Archive with 5 entries (5 files):
- APPENDIX_revised2.pdf
- Dataset S1_MAB_Test.xlsx
- Dataset S2_Resource_Depletion.xlsx
- Dataset S3_String_Pulling.xlsx
- sup ve.mov
