# Supplementary material for: Panda profiles: integrating personality, cognition, and physiology for conservation success
Source: Conserv Physiol. 2026 Mar 27;14(1):coag019. doi: 10.1093/conphys/coag019 (PMC13034733; doi:10.1093/conphys/coag019)
Supplement: Web_Material_coag019 [file web_material_coag019.zip › Dataset S1_MAB_Test.xlsx]

## Sheet: MBA_Ageupdate
Panda_Name	Stage-Trial	Number_of_Behaviors	Number_of_New_Behaviors	Time_from_Seeing_to_Contact	Exploration_Duration	Opened	Door_Number_Opened	Food_Retrieval_Door	Efficiency	Eating_Duration	Interaction_Duration_with_Learned_Door	Total_Trial_Duration	TrialNumber	Trial_ID	Persistence	Stage	Inhibitory_Control	Age	Age_Class	Gender	Weight
Su Yang	0-1	7	2	12	333	1	B,A	B	159	192		358	1	1	0.930168	0	0	4	Subadult	M	100
Su Yang	0-2	3	1	6	211	1	B	B	179	319		221	2	2	0.954751	0	0	4	Subadult	M	100
Su Yang	1-1				25	1	C	C	30			30	1	3	0.833333	1	0	4	Subadult	M	100
Su Yang	1-2				40	1	C	C	45			45	2	4	0.888889	1	0	4	Subadult	M	100
Su Yang	1-3				30	1	C	C	36			36	3	5	0.833333	1	0	4	Subadult	M	100
Su Yang	2-1				99	1	B	B	106		14	106	1	6	0.933962	2	0.141414	4	Subadult	M	100
Su Yang	2-2				32	1	A	A	36		10	36	2	7	0.888889	2	0.3125	4	Subadult	M	100
Su Yang	2-3				20	1	D	D	20		0	20	3	8	1	2	0	4	Subadult	M	100
Su Yang	2-4				8	1	A	A	8		0	8	4	9	1	2	0	4	Subadult	M	100
Su Yang	2-5				219	1	A	A	255		11	255	5	10	0.858824	2	0.0502283	4	Subadult	M	100
Su Yang	3-1				311	1	D	D	396		47	396	1	11	0.785354	3	0.151125	4	Subadult	M	100
Su Yang	3-2				7	1	D	D	7		2	7	2	12	1	3	0.285714	4	Subadult	M	100
Su Yang	3-3				4	1	D	D	4		0	4	3	13	1	3	0	4	Subadult	M	100
Su Yang	4-1				264	1	B	B	365		100	365	1	14	0.723288	4	0.378788	4	Subadult	M	100
Su Yang	4-2				46	1	B	B	46		23	46	2	15	1	4	0.5	4	Subadult	M	100
Su Yang	4-3				61	1	B	B	71		10	71	3	16	0.859155	4	0.163934	4	Subadult	M	100
Yun Yun	0-1	4	1	17	304	1	A	A	128	94		385	1	1	0.78961	0	0	14	Adult	M	135
Yun Yun	0-2	5	0	5	339	1	A,C	A	160	80		405	2	2	0.837037	0	0	14	Adult	M	135
Yun Yun	1-1				126	1	A	A	145			145	1	3	0.868966	1	0	14	Adult	M	135
Yun Yun	1-2				13	1	D	D	17			17	2	4	0.764706	1	0	14	Adult	M	135
Yun Yun	1-3				6	1	D	D	6			6	3	5	1	1	0	14	Adult	M	135
Yun Yun	1-4				5	1	D	D	5			5	4	6	1	1	0	14	Adult	M	135
Yun Yun	2-1				82	1	C	C	102		35	102	1	7	0.803922	2	0.426829	14	Adult	M	135
Yun Yun	2-2				60	1	A	A	72		13	72	2	8	0.833333	2	0.216667	14	Adult	M	135
Yun Yun	2-3				20	1	A	A	24		14	24	3	9	0.833333	2	0.7	14	Adult	M	135
Yun Yun	2-4				10	1	A	A	10		3	10	4	10	1	2	0.3	14	Adult	M	135
Yun Yun	3-1				638	1	C	C	751		211	751	1	11	0.849534	3	0.330721	14	Adult	M	135
Yun Yun	3-2				55	1	C	C	67		5	67	2	12	0.820896	3	0.0909091	14	Adult	M	135
Yun Yun	3-3				30	1	C	C	37		0	37	3	13	0.810811	3	0	14	Adult	M	135
Yun Yun	4-1				388	1	B	B	475		205	475	1	14	0.816842	4	0.528351	14	Adult	M	135
Yun Yun	4-2				28	1	B	B	34		18	34	2	15	0.823529	4	0.642857	14	Adult	M	135
Yun Yun	4-3				9	1	B	B	9		0	9	3	16	1	4	0	14	Adult	M	135
Zhu Ling	0-1	5	1	19	211	1	A	A	123	38		305	1	1	0.691803	0	0	16	Adult	F	116
Zhu Ling	0-2	4	0	3	213	1	C	C	43	49		289	2	2	0.737024	0	0	16	Adult	F	116
Zhu Ling	1-1				40	1	A	A	40			40	1	3	1	1	0	16	Adult	F	116
Zhu Ling	1-2				18	1	A	A	18			18	2	4	1	1	0	16	Adult	F	116
Zhu Ling	1-3				15	1	A	A	16			16	3	5	0.9375	1	0	16	Adult	F	116
Zhu Ling	2-1				50	1	B	B	50		24	50	1	6	1	2	0.48	16	Adult	F	116
Zhu Ling	2-2				210	1	C	C	216		29	216	2	7	0.972222	2	0.138095	16	Adult	F	116
Zhu Ling	2-3				53	1	C	C	53		4	53	3	8	1	2	0.0754717	16	Adult	F	116
Zhu Ling	2-4				32	1	C	C	32		9	32	4	9	1	2	0.28125	16	Adult	F	116
Zhu Ling	3-1				21	1	B	B	21		12	21	1	10	1	3	0.571429	16	Adult	F	116
Zhu Ling	3-2				18	1	B	B	18		9	18	2	11	1	3	0.5	16	Adult	F	116
Zhu Ling	3-3				11	1	B	B	11		0	11	3	12	1	3	0	16	Adult	F	116
Zhu Ling	4-1				101	1	D	D	101		41	101	1	13	1	4	0.405941	16	Adult	F	116
Zhu Ling	4-2				31	1	D	D	35		8	35	2	14	0.885714	4	0.258065	16	Adult	F	116
Zhu Ling	4-3				7	1	D	D	7		0	7	3	15	1	4	0	16	Adult	F	116
Nong Nong	0-1	4	1	62	263	1	A,B	A	341	105		456	1	1	0.576754	0	0	3	Subadult	M	112
Nong Nong	0-2	2	3	105	260	1	A	A	105	45		350	2	2	0.742857	0	0	3	Subadult	M	112
Nong Nong	1-1				57	1	A	A	74			74	1	3	0.77027	1	0	3	Subadult	M	112
Nong Nong	1-2				18	1	C	C	22			22	2	4	0.818182	1	0	3	Subadult	M	112
Nong Nong	1-3				27	1	A	A	38			38	3	5	0.710526	1	0	3	Subadult	M	112
Nong Nong	1-4				23	1	A	A	43			43	4	6	0.534884	1	0	3	Subadult	M	112
Nong Nong	2-1				168	1	C	C	219		60	219	1	7	0.767123	2	0.357143	3	Subadult	M	112
Nong Nong	2-2				102	1	B	B	129		39	129	2	8	0.790698	2	0.382353	3	Subadult	M	112
Nong Nong	2-3				42	1	D	D	47		22	47	3	9	0.893617	2	0.52381	3	Subadult	M	112
Nong Nong	2-4				20	1	D	D	20		8	25	4	10	0.8	2	0.4	3	Subadult	M	112
Nong Nong	2-5				20	1	D	D	20		9	20	5	11	1	2	0.45	3	Subadult	M	112
Nong Nong	3-1				403	1	C	C	738		193	738	1	12	0.54607	3	0.478908	3	Subadult	M	112
Nong Nong	3-2				46	1	B	B	50		16	50	2	13	0.92	3	0.347826	3	Subadult	M	112
Nong Nong	3-3				30	1	B	B	34		12	34	3	14	0.882353	3	0.4	3	Subadult	M	112
Nong Nong	3-4				10	1	B	B	10		0	10	4	15	1	3	0	3	Subadult	M	112
Nong Nong	4-1				250	1	C	C	303		203	303	1	16	0.825083	4	0.812	3	Subadult	M	112
Nong Nong	4-2				79	1	C	C	99		35	99	2	17	0.79798	4	0.443038	3	Subadult	M	112
Nong Nong	4-3				29	1	C	C	29		9	29	3	18	1	4	0.310345	3	Subadult	M	112
Mu Ye	0-1	5	1	56	231	1	A,B	A	130	30		328	1	1	0.704268	0	0	4	Subadult	M	108
Mu Ye	0-2	5	2	3	296	1	A	A	200	78		362	2	2	0.81768	0	0	4	Subadult	M	108
Mu Ye	1-1				146	1	A	A	199			199	1	3	0.733668	1	0	4	Subadult	M	108
Mu Ye	1-2				80	1	A	A	106			106	2	4	0.754717	1	0	4	Subadult	M	108
Mu Ye	1-3				22	1	D	D	24			24	3	5	0.916667	1	0	4	Subadult	M	108
Mu Ye	1-4				13	1	A	A	25			25	4	6	0.52	1	0	4	Subadult	M	108
Mu Ye	2-1				219	1	B	B	261		39	261	1	7	0.83908	2	0.178082	4	Subadult	M	108
Mu Ye	2-2				129	1	C	C	162		47	162	2	8	0.796296	2	0.364341	4	Subadult	M	108
Mu Ye	2-3				74	1	C	C	92		30	92	3	9	0.804348	2	0.405405	4	Subadult	M	108
Mu Ye	2-4				118	1	B	B	150		27	150	4	10	0.786667	2	0.228814	4	Subadult	M	108
Mu Ye	2-5				51	1	B	B	64		19	64	5	11	0.796875	2	0.372549	4	Subadult	M	108
Mu Ye	3-1				104	1	C	C	104		50	104	1	12	1	3	0.480769	4	Subadult	M	108
Mu Ye	3-2				150	1	C	C	183		57	183	2	13	0.819672	3	0.38	4	Subadult	M	108
Mu Ye	3-3				178	1	D	D	213		74	213	3	14	0.835681	3	0.41573	4	Subadult	M	108
Mu Ye	3-4				66	1	C	C	83		49	83	4	15	0.795181	3	0.742424	4	Subadult	M	108
Mu Ye	4-1				38	1	D	D	46		23	46	1	16	0.826087	4	0.605263	4	Subadult	M	108
Mu Ye	4-2				24	1	D	D	24		15	24	2	17	1	4	0.625	4	Subadult	M	108
Mu Ye	4-3				19	1	D	D	9		9	19	3	18	1	4	0.473684	4	Subadult	M	108
Xing Ye	0-1	4	3	23	324	1	A,B,D	A	48	27		328	1	1	0.987805	0	0	4	Subadult	M	119
Xing Ye	0-2	3	4	5	142	1	A,B	B	62	49		236	2	2	0.601695	0	0	4	Subadult	M	119
Xing Ye	1-1				125	1	A	A	130			130	1	3	0.961538	1	0	4	Subadult	M	119
Xing Ye	1-2				54	1	A	A	54			54	2	4	1	1	0	4	Subadult	M	119
Xing Ye	1-3				31	1	B	B	36			36	3	5	0.861111	1	0	4	Subadult	M	119
Xing Ye	1-4				132	1	A	A	168			168	4	6	0.785714	1	0	4	Subadult	M	119
Xing Ye	2-1				57	1	C	C	57		5	57	1	7	1	2	0.0877193	4	Subadult	M	119
Xing Ye	2-2				8	1	B	B	8		0	8	2	8	1	2	0	4	Subadult	M	119
Xing Ye	2-3				19	1	B	B	19		3	19	3	9	1	2	0.157895	4	Subadult	M	119
Xing Ye	2-4				9	1	B	B	9		0	9	4	10	1	2	0	4	Subadult	M	119
Xing Ye	3-1				63	1	D	D	63		7	63	1	11	1	3	0.111111	4	Subadult	M	119
Xing Ye	3-2				21	1	D	D	21		5	21	2	12	1	3	0.238095	4	Subadult	M	119
Xing Ye	3-3				18	1	D	D	18		0	18	3	13	1	3	0	4	Subadult	M	119
Xing Ye	4-1				87	1	C	C	87		34	87	1	14	1	4	0.390805	4	Subadult	M	119
Xing Ye	4-2				256	1	C	C	291		126	291	2	15	0.879725	4	0.492188	4	Subadult	M	119
Xing Ye	4-3				155	1	C	C	170		85	170	3	16	0.911765	4	0.548387	4	Subadult	M	119
Mao Mao	0-1	5	1	27	221	1	A	A	113	74		252	1	1	0.876984	0	0	2	Subadult	M	60
Mao Mao	0-2	1	0	8	516	1	A	A	556	98		654	2	2	0.788991	0	0	2	Subadult	M	60
Mao Mao	1-1				25	1	A	A	28			28	1	3	0.892857	1	0	2	Subadult	M	60
Mao Mao	1-2				17	1	A	A	17			17	2	4	1	1	0	2	Subadult	M	60
Mao Mao	1-3				12	1	A	A	12			12	3	5	1	1	0	2	Subadult	M	60
Mao Mao	2-1				76	1	D	D	86		26	86	1	6	0.883721	2	0.342105	2	Subadult	M	60
Mao Mao	2-2				23	1	D	D	27		7	27	2	7	0.851852	2	0.304348	2	Subadult	M	60
Mao Mao	2-3				19	1	D	D	19		6	19	3	8	1	2	0.315789	2	Subadult	M	60
Mao Mao	3-1				647	1	C	C	893		188	793	1	9	0.815889	3	0.290572	2	Subadult	M	60
Mao Mao	3-2				56	1	C	C	70		24	70	2	10	0.8	3	0.428571	2	Subadult	M	60
Mao Mao	3-3				22	1	B	B	22		7	22	3	11	1	3	0.318182	2	Subadult	M	60
Mao Mao	3-4				18	1	B	B	18		4	18	4	12	1	3	0.222222	2	Subadult	M	60
Mao Mao	3-5				5	1	B	B	5		0	5	5	13	1	3	0	2	Subadult	M	60
Mao Mao	4-1				58	1	C	C	70		28	70	1	14	0.828571	4	0.482759	2	Subadult	M	60
Mao Mao	4-2				43	1	C	C	52		17	52	2	15	0.826923	4	0.395349	2	Subadult	M	60
Mao Mao	4-3				39	1	C	C	39		10	39	3	16	1	4	0.25641	2	Subadult	M	60
Lin Xi	0-1	4	3	55	548	1	A,B,C,D	B	59	21		600	1	1	0.913333	0	0	2	Subadult	F	69
Lin Xi	0-2	4	3	9	166	1	A,B,C,D	B	52	30		219	2	2	0.757991	0	0	2	Subadult	F	69
Lin Xi	1-1				69	1	A	A	100			100	1	3	0.69	1	0	2	Subadult	F	69
Lin Xi	1-2				76	1	B	B	76			76	2	4	1	1	0	2	Subadult	F	69
Lin Xi	1-3				16	1	A	A	16			16	3	5	1	1	0	2	Subadult	F	69
Lin Xi	1-4				14	1	A	A	14			14	4	6	1	1	0	2	Subadult	F	69
Lin Xi	2-1				62	1	C	C	62		30	62	1	7	1	2	0.483871	2	Subadult	F	69
Lin Xi	2-2				48	1	B	B	48		24	48	2	8	1	2	0.5	2	Subadult	F	69
Lin Xi	2-3				25	1	D	D	25		8	25	3	9	1	2	0.32	2	Subadult	F	69
Lin Xi	2-4				39	1	B	B	39		8	39	4	10	1	2	0.205128	2	Subadult	F	69
Lin Xi	2-5				26	1	B	B	26		10	26	5	11	1	2	0.384615	2	Subadult	F	69
Lin Xi	3-1				354	1	D	D	354		197	354	1	12	1	3	0.556497	2	Subadult	F	69
Lin Xi	3-2				94	1	D	D	94		33	94	2	13	1	3	0.351064	2	Subadult	F	69
Lin Xi	3-3				10	1	D	D	10		0	10	3	14	1	3	0	2	Subadult	F	69
Lin Xi	4-1				111	1	C	C	130		64	130	1	15	0.853846	4	0.576577	2	Subadult	F	69
Lin Xi	4-2				41	1	C	C	41		16	41	2	16	1	4	0.390244	2	Subadult	F	69
Lin Xi	4-3				13	1	C	C	13		0	13	3	1	1	4	0	2	Subadult	F	69
E Mei	0-1	2	4	82	197	1	A	A	9	76		273	1	2	0.721612	0	0	3	Subadult	F	101
E Mei	0-2	3	4	8	234	1	A	A	42	46		314	2	3	0.745223	0	0	3	Subadult	F	101
E Mei	1-1				43	1	D,A	A	66			66	1	4	0.651515	1	0	3	Subadult	F	101
E Mei	1-2				7	1	A	A	8			10	2	5	0.7	1	0	3	Subadult	F	101
E Mei	1-3				13	1	A	A	17			17	3	6	0.764706	1	0	3	Subadult	F	101
E Mei	2-1				42	1	B	B	51		40	51	1	7	0.823529	2	0.952381	3	Subadult	F	101
E Mei	2-2				40	1	B	B	82		31	82	2	8	0.487805	2	0.775	3	Subadult	F	101
E Mei	2-3				18	1	C	C	22		8	22	3	9	0.818182	2	0.444444	3	Subadult	F	101
E Mei	2-4				18	1	B	B	18		8	18	4	10	1	2	0.444444	3	Subadult	F	101
E Mei	3-1				154	1	D	D	191		128	191	1	11	0.806283	3	0.831169	3	Subadult	F	101
E Mei	3-2				29	1	D	D	39		19	39	2	12	0.74359	3	0.655172	3	Subadult	F	101
E Mei	3-3				24	1	C	C	25		19	25	3	13	0.96	3	0.791667	3	Subadult	F	101
E Mei	3-4				10	1	C	C	10		2	10	4	14	1	3	0.2	3	Subadult	F	101
E Mei	3-5				23	1	D	D	33		0	33	5	15	0.69697	3	0	3	Subadult	F	101
E Mei	4-1				27	1	C	C	27		18	27	1	16	1	4	0.666667	3	Subadult	F	101
E Mei	4-2				27	1	C	C	42		14	42	2	17	0.642857	4	0.518519	3	Subadult	F	101
E Mei	4-3				12	1	C	C	12		0	12	3	18	1	4	0	3	Subadult	F	101
QingQing	0-1	5	2	23	237	1	B,A	B	23	46		314	1	1	0.754777	0	0	8	Adult	M	120
QingQing	0-2	2	3	7	173	1	A,B	A	48	167		224	2	2	0.772321	0	0	8	Adult	M	120
QingQing	1-1				67	1	A	A	35			85	1	3	0.788235	1	0	8	Adult	M	120
QingQing	1-2				12	1	A	A	16			16	2	4	0.75	1	0	8	Adult	M	120
QingQing	1-3				41	1	C,A	A	55			55	3	5	0.745455	1	0	8	Adult	M	120
QingQing	2-1				25	1	C	C	30		12	30	1	6	0.833333	2	0.48	8	Adult	M	120
QingQing	2-2				32	1	B	B	40		12	40	2	7	0.8	2	0.375	8	Adult	M	120
QingQing	2-3				17	1	B	B	24		7	24	3	8	0.708333	2	0.411765	8	Adult	M	120
QingQing	2-4				18	1	C	C	22		6	22	4	9	0.818182	2	0.333333	8	Adult	M	120
QingQing	2-5				6	1	C	C	6		0	6	5	10	1	2	0	8	Adult	M	120
QingQing	3-1				52	1	D	D	68		20	68	1	11	0.764706	3	0.384615	8	Adult	M	120
QingQing	3-2				6	1	B	B	6		3	6	2	12	1	3	0.5	8	Adult	M	120
QingQing	3-3				18	1	D	D	13		6	23	3	13	0.782609	3	0.333333	8	Adult	M	120
QingQing	3-4				8	1	B	B	10		3	10	4	14	0.8	3	0.375	8	Adult	M	120
QingQing	3-5				8	1	D	D	8		3	8	5	15	1	3	0.375	8	Adult	M	120
QingQing	4-1				46	1	B	B	51		21	51	1	16	0.901961	4	0.456522	8	Adult	M	120
QingQing	4-2				15	1	B	B	22		7	22	2	17	0.681818	4	0.466667	8	Adult	M	120
QingQing	4-3				21	1	B	B	21		9	21	3	18	1	4	0.428571	8	Adult	M	120
Xing Yue	0-1	8	1	21	305	1	A,C,B	A	72	242		350	1	1	0.871429	0	0	4	Subadult	M	121
Xing Yue	0-2	2	2	3	286	1	A,B	A	27	214		358	2	2	0.798883	0	0	4	Subadult	M	121
Xing Yue	1-1				21	1	A,B	A	25			25	1	3	0.84	1	0	4	Subadult	M	121
Xing Yue	1-2				12	1	A	A	12			12	2	4	1	1	0	4	Subadult	M	121
Xing Yue	1-3				6	1	A	A	6			6	3	5	1	1	0	4	Subadult	M	121
Xing Yue	2-1				58	1	B	B	69		27	69	1	6	0.84058	2	0.465517	4	Subadult	M	121
Xing Yue	2-2				19	1	B	B	23		7	23	2	7	0.826087	2	0.368421	4	Subadult	M	121
Xing Yue	2-3				82	1	C	C	102		39	102	3	8	0.803922	2	0.47561	4	Subadult	M	121
Xing Yue	2-4				41	1	C	C	51		19	51	4	9	0.803922	2	0.463415	4	Subadult	M	121
Xing Yue	2-5				25	1	C	C	30		8	30	5	10	0.833333	2	0.32	4	Subadult	M	121
Xing Yue	3-1				12	1	B	B	12		4	12	1	11	1	3	0.333333	4	Subadult	M	121
Xing Yue	3-2				36	1	D	D	41		12	41	2	12	0.878049	3	0.333333	4	Subadult	M	121
Xing Yue	3-3				64	1	B	B	74		24	74	3	13	0.864865	3	0.375	4	Subadult	M	121
Xing Yue	3-4				23	1	B	B	23		0	23	4	14	1	3	0	4	Subadult	M	121
Xing Yue	4-1				98	1	D	D	118		47	118	1	15	0.830508	4	0.479592	4	Subadult	M	121
Xing Yue	4-2				79	1	D	D	90		27	90	2	16	0.877778	4	0.341772	4	Subadult	M	121
Xing Yue	4-3				29	1	D	D	29		11	29	3	17	1	4	0.37931	4	Subadult	M	121
