# Supplementary material for: Panda profiles: integrating personality, cognition, and physiology for conservation success
Source: Conserv Physiol. 2026 Mar 27;14(1):coag019. doi: 10.1093/conphys/coag019 (PMC13034733; doi:10.1093/conphys/coag019)
Supplement: Web_Material_coag019 [file web_material_coag019.zip › Dataset S2_Resource_Depletion.xlsx]

## Sheet: Resource Depletion Test
Name	Trial_Number	nth_Return_to_Original_Feeding_Point	Times_of_Returns_to_Original_Feeding_Point	Duration_at_Original_Feeding_Point	Number_of_Bowls_Explored	Number_of_Food_Found	Number_of_Exploration_Failures	Exploration_Order	Weight	Age_Class	Gender	Total_Experiment_Duration_Excluding_Eating
E Mei	1	1	5	167	15	2	2	3,0,2,5,3,0,3,1,0,6,5,0,5,1,3,2,0,6,5,3	101	Subadult	F	296
E Mei	2	2	2	22	9	3	0	2,3,5,6,1,2,3,0,4,6	101	Subadult	F	35
E Mei	3	2	1	9	13	3	1	1,3,6,5,4,1,6,4,2,4,5,4,6	101	Subadult	F	44
E Mei	4	8	1	6	9	3	1	1,2,4,6,1,5,3,4,1	101	Subadult	F	26
E Mei	5	4	3	13	12	3	0	1,2,4,3,5,3,1,6,5,3,4,1	101	Subadult	F	38
E Mei	6	5	1	7	8	3	0	1,4,6,1,3,5,6,2	101	Subadult	F	19
E Mei	7	3	1	8	7	3	0	1,4,3,5,6,2,6	101	Subadult	F	18
E Mei	8	7	1	6	8	3	1	1,2,4,1,6,5,3,6	101	Subadult	F	19
E Mei	9	7	1	5	11	3	1	1,2,4,6,1,5,3,4,6,1,2	101	Subadult	F	30
E Mei	10	6	2	10	12	3	0	1,2,4,6,5,3,5,6,4,3,4,6	101	Subadult	F	32
E Mei	11	6	2	8	12	3	1	1,2,4,6,5,3,4,6,2,4,3,2	101	Subadult	F	28
E Mei	12	4	1	2	9	3	1	1,2,4,3,5,6,1,2,6	101	Subadult	F	18
E Mei	13	6	1	4	8	3	0	1,2,4,6,5,3,4,1	101	Subadult	F	22
E Mei	14	4	2	3	11	3	0	1,2,4,3,5,6,1,4,3,1,6	101	Subadult	F	18
E Mei	15	6	1	8	8	3	0	1,2,4,6,5,3,4,1	101	Subadult	F	17
Lin Xi	1	2	7	314	17	2	7	2,3,5,6,0,3,6,0,2,0,5,0,3,4,0,2,5,3,0,3,0,3,0,2,0,3	69	Subadult	F	364
Lin Xi	2	1	6	276	18	2	1	3,2,3,4,2,3,0,2,3,0,6,4,0,4,0,2,4,3,4,0,6,4,3	69	Subadult	F	454
Lin Xi	3	1	3	124	10	3	0	3,6,4,6,0,4,3,0,2,3,6,1	69	Subadult	F	147
Lin Xi	4	6	3	18	18	3	0	1,2,1,6,4,3,4,6,1,2,3,4,6,2,6,4,3,5	69	Subadult	F	67
Lin Xi	5	7	4	34	20	3	0	6,4,1,6,2,4,3,4,1,5,3,2,6,5,3,6,2,3,5,6	69	Subadult	F	79
Lin Xi	6	4	1	7	8	3	0	6,1,4,3,1,2,5,6	69	Subadult	F	30
Lin Xi	7	3	1	3	9	3	0	6,5,3,4,2,1,4,5,1	69	Subadult	F	18
Lin Xi	8	5	2	5	10	3	0	6,1,4,5,3,6,2,1,3,5	69	Subadult	F	26
Lin Xi	9	3	2	7	7	3	0	1,4,3,2,6,5,3	69	Subadult	F	18
Lin Xi	10	3	1	2	8	3	0	6,5,3,4,1,2,1,6	69	Subadult	F	18
Lin Xi	11	5	2	3	11	3	0	6,1,2,4,3,5,3,5,4,2,6	69	Subadult	F	27
Lin Xi	12	3	2	6	10	3	0	6,5,3,4,1,2,6,4,3,5	69	Subadult	F	25
Lin Xi	13	5	1	2	10	3	0	6,1,4,5,3,1,2,5,1,2	69	Subadult	F	23
Lin Xi	14	3	2	5	12	3	0	6,5,3,4,2,1,6,5,3,1,2,5	69	Subadult	F	26
Lin Xi	15	5	1	1	8	3	0	6,1,4,5,3,4,2,1	69	Subadult	F	22
Ling Lang	1	1	1	80	5	0	2	3,4,2,1,0,5	99	Subadult	F	89
Ling Lang	2	1	1	35	4	1	0	3,1,2,6	99	Subadult	F	42
Ling Lang	3	3	1	22	8	3	0	2,1,3,6,1,0,5,6,4	99	Subadult	F	31
Ling Lang	4	3	2	17	10	3	0	2,4,3,6,1,2,3,4,5,2	99	Subadult	F	27
Ling Lang	5	6	1	16	10	3	0	1,2,6,5,4,3,2,4,6,1	99	Subadult	F	26
Ling Lang	6	3	1	8	7	3	0	2,4,3,5,6,1,2	99	Subadult	F	48
Ling Lang	7	3	2	18	11	3	0	1,2,3,4,1,6,5,4,3,2,4	99	Subadult	F	53
Ling Lang	8	3	1	2	6	3	0	1,2,3,4,5,6	99	Subadult	F	35
Ling Lang	9	6	1	4	9	3	0	1,2,4,6,5,3,4,4,6	99	Subadult	F	41
Ling Lang	10	4	1	3	7	3	0	1,2,4,3,5,6,1	99	Subadult	F	32
Ling Lang	11	6	1	2	7	3	0	1,2,4,6,5,3,2	99	Subadult	F	35
Ling Lang	12	6	1	3	7	3	0	1,2,4,6,5,3,2	99	Subadult	F	21
Ling Lang	13	8	1	2	8	3	0	1,2,4,6,5,4,2,3	99	Subadult	F	19
Ling Lang	14	6	1	2	8	3	0	1,2,4,6,5,3,2,1	99	Subadult	F	20
Ling Lang	15	7	1	2	8	3	0	1,2,4,6,5,4,3,2	99	Subadult	F	32
Mao Mao	1	2	3	295	8	3	0	1,3,6,5,3,2,4,3	60	Subadult	M	325
Mao Mao	2	4	1	63	9	3	1	1,6,4,3,6,4,1,2,5	60	Subadult	M	79
Mao Mao	3	2	1	37	6	3	0	2,3,5,6,4,1	60	Subadult	M	46
Mao Mao	4	2	1	12	9	3	0	1,3,4,5,4,2,1,6,4	60	Subadult	M	49
Mao Mao	5	4	2	10	12	3	0	1,6,4,3,5,1,2,5,3,6,4,2	60	Subadult	M	30
Mao Mao	6	3	3	14	11	2	1	1,4,3,6,1,2,3,6,2,3,5	60	Subadult	M	36
Mao Mao	7	7	1	10	8	2	1	6,1,4,2,1,4,3,5	60	Subadult	M	52
Mao Mao	8	2	1	12	8	2	0	4,3,1,2,6,4,2,1	60	Subadult	M	44
Mao Mao	9	5	2	12	14	3	1	6,1,4,2,3,5,6,1,2,5,6,1,4,3	60	Subadult	M	59
Mao Mao	10	5	1	2	6	2	0	1,4,6,4,3,2	60	Subadult	M	34
Mao Mao	11	5	1	3	6	3	0	1,4,6,5,3,2	60	Subadult	M	43
Mao Mao	12	6	1	2	7	3	0	6,1,4,2,4,3,5	60	Subadult	M	47
Mao Mao	13	6	1	2	8	3	0	1,4,6,5,4,3,2,1	60	Subadult	M	33
Mao Mao	14	5	1	2	6	3	0	6,1,4,2,3,5	60	Subadult	M	30
Mao Mao	15	5	1	2	6	3	0	1,4,6,5,3,2	60	Subadult	M	25
Mu ye	1	3	5	216	13	0	5	6,2,3,5,6,3,0,3,6,0,3,4,5,3,1	108	Subadult	M	253
Mu ye	2	3	4	124	10	3	1	6,4,3,1,3,6,0,6,0,3,5,3	108	Subadult	M	150
Mu ye	3	2	3	73	14	3	1	6,4,3,1,6,0,1,4,3,5,6,1,5,3,4,0,2	108	Subadult	M	143
Mu ye	4	3	1	10	10	3	1	6,4,3,1,6,4,5,6,1,2	108	Subadult	M	55
Mu ye	5	4	3	13	11	3	0	6,1,2,3,6,5,3,4,3,2,1	108	Subadult	M	40
Mu ye	6	3	1	9	7	2	0	6,4,3,4,1,2,4	108	Subadult	M	36
Mu ye	7	6	2	8	10	3	0	6,1,2,4,5,3,6,1,3,5	108	Subadult	M	30
Mu ye	8	5	1	11	13	3	0	6,1,4,6,3,4,1,2,6,4,5,6,2	108	Subadult	M	50
Mu ye	9	8	1	4	9	3	0	6,4,1,2,4,6,5,3,2	108	Subadult	M	28
Mu ye	10	9	1	5	11	3	0	6,1,2,4,6,1,5,4,3,2,1	108	Subadult	M	29
Mu ye	11	6	1	4	12	3	0	6,1,4,5,4,3,4,6,1,2,4,5	108	Subadult	M	24
Mu ye	12	5	1	3	8	3	0	6,1,4,5,3,4,1,2	108	Subadult	M	23
Mu ye	13	7	1	3	8	3	0	6,1,2,4,6,1,3,5	108	Subadult	M	17
Mu ye	14	6	1	3	6	3	0	6,1,2,4,5,3	108	Subadult	M	22
Mu ye	15	6	1	3	8	3	0	6,1,4,5,4,3,4,2	108	Subadult	M	20
Nong Nong	1	2	3	252	14	2	4	2,3,5,0,2,1,4,3,5,0,5,3,6,0,4,6,2	112	Subadult	M	276
Nong Nong	2	1	5	171	11	1	1	3,5,0,2,3,5,0,2,3,0,2,0,3,6,3	112	Subadult	M	251
Nong Nong	3	4	4	159	19	3	2	2,1,4,3,5,6,1,3,5,0,1,3,0,6,4,5,0,3,6	112	Subadult	M	210
Nong Nong	4	3	6	185	18	2	2	1,2,3,5,6,1,2,0,5,3,6,0,6,3,6,3,5,3,6,3	112	Subadult	M	252
Nong Nong	5	2	4	38	16	3	1	2,3,5,3,4,6,2,3,5,0,1,4,3,5,6,5,4	112	Subadult	M	95
Nong Nong	6	3	2	8	14	3	0	1,4,3,5,6,4,6,4,2,6,5,3,4,2	112	Subadult	M	40
Nong Nong	7	5	1	5	7	3	0	1,2,4,1,3,5,6	112	Subadult	M	43
Nong Nong	8	4	1	6	7	3	1	1,2,4,3,5,6,1	112	Subadult	M	49
Nong Nong	9	6	1	2	8	3	0	6,2,4,1,4,3,5,1	112	Subadult	M	25
Nong Nong	10	5	2	7	9	3	0	6,1,2,4,3,5,4,3,4	112	Subadult	M	29
Nong Nong	11	5	2	6	10	3	0	6,1,2,4,3,4,6,5,3,4	112	Subadult	M	19
Nong Nong	12	6	1	5	8	3	0	6,1,2,4,1,3,5,6	112	Subadult	M	20
Nong Nong	13	7	1	3	9	3	0	6,1,2,4,2,4,3,5,4	112	Subadult	M	26
Nong Nong	14	5	1	5	7	3	0	6,1,2,4,3,5,4	112	Subadult	M	16
Nong Nong	15	6	1	3	6	3	0	6,1,2,4,5,3	112	Subadult	M	12
Qing Qing	1	1	2	8	4	2	0	3,5,3,2	120	Juvenile	M	15
Qing Qing	2	1	1	3	3	2	0	3,5,2	120	Juvenile	M	9
Qing Qing	3	3	2	4	7	1	0	1,4,3,2,2,4,6	120	Juvenile	M	23
Qing Qing	4	3	2	3	7	1	0	1,4,3,6,4,5,6	120	Juvenile	M	20
Qing Qing	5	3	3	2	5	3	2	5,4,3,6,4	120	Juvenile	M	19
Qing Qing	6	3	1	1	4	2	0	4,2,5,6	120	Juvenile	M	26
Qing Qing	7	4	2	9	5	2	0	1,4,3,2,3	120	Juvenile	M	12
Qing Qing	8	4	2	2	11	3	0	1,6,4,5,6,2,4,5,6,3,5	120	Juvenile	M	33
Qing Qing	9	3	3	5	10	3	0	1,4,5,6,2,5,3,2,5,6	120	Juvenile	M	53
Qing Qing	10	5	2	2	4	3	0	1,4,5,2	120	Juvenile	M	27
Qing Qing	11	5	1	4	7	2	0	1,4,3,5,6,4,1	120	Juvenile	M	52
Qing Qing	12	4	2	2	5	3	0	6,4,2,3,5	120	Juvenile	M	10
Qing Qing	13	5	1	2	7	3	0	1,4,5,3,4,6,2	120	Juvenile	M	22
Qing Qing	14	4	1	4	6	3	0	1,6,4,3,5,2	120	Juvenile	M	11
Qing Qing	15	4	1	0	4	3	0	1,5,4,2	120	Juvenile	M	7
Su Yang	15	5	1	13	8	3	0	1,6,4,5,3,2,4,6	100	Subadult	M	63
Su Yang	2	1	3	34	14	3	1	3,5,6,2,3,4,3,4,1,2,4,1,6,5	100	Subadult	M	144
Su Yang	3	1	3	25	14	3	1	3,4,5,4,3,1,6,5,3,4,1,2,4,5	100	Subadult	M	107
Su Yang	6	4	2	12	9	3	0	6,4,5,3,4,2,1,5,3	100	Subadult	M	72
Su Yang	7	5	2	13	9	3	0	1,6,4,5,3,4,1,2,3	100	Subadult	M	88
Su Yang	8	5	2	9	10	3	0	1,6,4,5,3,4,2,1,6,3	100	Subadult	M	58
Su Yang	9	5	2	8	11	3	0	1,6,4,2,3,4,5,6,4,3,2	100	Subadult	M	24
Su Yang	10	5	2	8	13	3	0	1,6,4,5,3,4,2,1,6,5,3,4,6	100	Subadult	M	80
Su Yang	11	5	1	4	8	3	0	1,6,4,5,3,4,2,1	100	Subadult	M	24
Su Yang	12	6	1	4	8	3	0	1,6,4,5,4,3,2,1	100	Subadult	M	27
Su Yang	13	6	1	3	10	3	0	1,6,4,5,4,3,2,1,6,5	100	Subadult	M	39
Su Yang	14	5	1	2	7	3	0	1,6,4,5,3,2,1	100	Subadult	M	16
Su Yang	1	1	4	13	15	3	3	3,4,5,6,1,2,4,3,5,3,2,3,4,1,6	100	Subadult	M	213
Su Yang	4	1	3	13	9	3	0	3,5,3,4,6,1,2,4,3	100	Subadult	M	26
Su Yang	5	4	2	7	10	3	0	1,6,5,3,4,1,2,3,2,1	100	Subadult	M	35
Xing Ye	1	2	1	20	5	3	0	1,3,5,6,4	119	Subadult	M	29
Xing Ye	2	6	2	19	10	3	1	1,2,4,6,5,3,4,3,5,6	119	Subadult	M	45
Xing Ye	3	2	2	5	9	3	0	1,3,2,5,6,4,3,2,6	119	Subadult	M	16
Xing Ye	4	6	1	4	9	3	0	6,4,1,2,4,3,5,6,1	119	Subadult	M	26
Xing Ye	5	7	1	3	9	3	0	1,2,4,6,4,5,3,4,1	119	Subadult	M	18
Xing Ye	6	4	2	6	13	3	1	6,1,2,3,5,4,6,5,3,4,1,2,4	119	Subadult	M	35
Xing Ye	7	6	1	3	10	3	0	6,4,1,2,4,3,4,5,6,1	119	Subadult	M	32
Xing Ye	8	7	1	1	10	3	0	6,1,2,4,6,5,3,4,1,2	119	Subadult	M	28
Xing Ye	9	0	0	0	6	3	0	6,1,2,4,6,1	119	Subadult	M	14
Xing Ye	10	6	2	4	9	3	0	6,1,2,4,5,3,2,6,3	119	Subadult	M	23
Xing Ye	11	7	1	2	8	3	0	6,1,2,4,6,5,3,2	119	Subadult	M	19
Xing Ye	12	6	1	2	8	3	0	6,4,1,2,4,3,5,4	119	Subadult	M	18
Xing Ye	13	6	1	2	6	3	0	6,1,2,4,5,3	119	Subadult	M	18
Xing Ye	14	6	1	3	9	3	0	6,4,1,2,4,3,5,6,4	119	Subadult	M	24
Xing Ye	15	7	1	1	8	3	0	6,1,2,4,6,5,3,2	119	Subadult	M	13
Xing Yue	1	4	1	10	6	2	0	1,4,5,3,5,6	121	Subadult	M	27
Xing Yue	2	2	1	7	3	0	1	4,3,2	121	Subadult	M	7
Xing Yue	3	2	3	19	7	3	1	6,3,4,6,3,2,5	121	Subadult	M	30
Xing Yue	4	4	3	20	8	3	0	1,6,4,3,1,2,3,3	121	Subadult	M	39
Xing Yue	5	4	1	4	5	3	0	1,6,3,2,5	121	Subadult	M	14
Xing Yue	6	5	2	3	8	3	0	1,6,4,5,3,4,6,2	121	Subadult	M	23
Xing Yue	7	5	3	3	9	3	0	1,6,4,5,3,2,3,2,1	121	Subadult	M	26
Xing Yue	8	4	3	7	9	3	0	1,6,3,2,5,6,2,3,2	121	Subadult	M	24
Xing Yue	9	5	1	2	7	3	0	1,6,4,5,3,2,1	121	Subadult	M	15
Xing Yue	10	5	1	2	7	3	0	1,6,4,5,3,2,2	121	Subadult	M	18
Xing Yue	11	5	1	0	7	3	0	1,6,4,5,2,5,2	121	Subadult	M	41
Xing Yue	12	5	1	2	6	3	0	1,6,4,5,3,2	121	Subadult	M	12
Xing Yue	13	0	0	0	5	3	0	1,6,4,5,2	121	Subadult	M	7
Xing Yue	14	6	1	2	7	3	0	1,2,4,6,5,3,2	121	Subadult	M	13
Xing Yue	15	6	1	3	5	3	0	2,4,6,5,3	121	Subadult	M	11
Yun Yun	1	1	2	305	10	3	2	6,5,3,5,6,3,4,2,1,4,5,2	135	Adult	M	401
Yun Yun	2	2	2	26	9	2	1	5,3,2,1,6,4,3,5,1	135	Adult	M	133
Yun Yun	3	2	3	25	16	3	0	5,3,4,3,5,6,4,1,2,3,5,6,4,1,2	135	Adult	M	71
Yun Yun	4	2	1	2	8	3	0	4,3,4,5,4,6,4,2	135	Adult	M	30
Yun Yun	5	4	2	25	11	3	0	1,2,4,3,5,4,3,6,2,1,6	135	Adult	M	64
Yun Yun	6	3	2	5	13	3	0	6,5,3,4,6,1,2,4,3,5,6,4,1	135	Adult	M	53
Yun Yun	7	3	1	3	8	3	0	6,5,3,4,6,4,2,1	135	Adult	M	26
Yun Yun	8	8	1	2	9	3	0	6,1,2,4,6,5,4,3,5	135	Adult	M	34
Yun Yun	9	4	1	2	7	3	0	1,2,4,3,5,6,1	135	Adult	M	15
Yun Yun	10	4	1	4	7	3	0	1,2,4,3,5,4,6	135	Adult	M	14
Yun Yun	11	5	1	2	10	3	0	1,2,6,4,3,5,4,6,1,2	135	Adult	M	25
Yun Yun	12	5	1	2	9	3	0	6,1,2,4,3,5,4,6,1	135	Adult	M	18
Yun Yun	13	4	1	2	8	3	0	1,2,4,3,5,6,1,2	135	Adult	M	17
Yun Yun	14	4	1	2	11	3	0	1,2,4,3,4,5,6,4,5,2,6	135	Adult	M	20
Yun Yun	15	4	1	2	7	3	0	6,5,4,3,6,1,2	135	Adult	M	12
Zhu Ling	1	2	2	28	9	3	0	2,3,4,5,6,1,2,3,5	116	Adult	F	48
Zhu Ling	2	4	2	24	9	3	0	1,2,4,3,5,6,1,2,3	116	Adult	F	61
Zhu Ling	3	4	2	22	7	3	0	1,2,4,3,5,3,6	116	Adult	F	55
Zhu Ling	4	6	2	9	10	3	0	1,2,6,4,5,3,1,6,4,3	116	Adult	F	48
Zhu Ling	5	6	1	1	11	3	0	1,2,4,5,4,3,1,2,4,5,1	116	Adult	F	29
Zhu Ling	6	7	1	3	9	3	0	6,1,2,4,6,5,3,4,2	116	Adult	F	30
Zhu Ling	7	5	1	3	7	3	0	1,2,4,5,3,6,1	116	Adult	F	12
Zhu Ling	8	6	1	2	8	3	0	1,2,4,6,5,3,4,5	116	Adult	F	20
Zhu Ling	9	6	1	4	11	3	0	1,2,4,6,5,3,4,5,6,1,2	116	Adult	F	28
Zhu Ling	10	5	1	2	7	3	0	1,2,6,5,3,4,6	116	Adult	F	18
Zhu Ling	11	5	1	1	11	3	0	1,2,6,4,3,5,4,2,1,6,4	116	Adult	F	19
Zhu Ling	12	6	1	7	10	3	0	1,2,4,6,5,3,4,6,1,2	116	Adult	F	24
Zhu Ling	13	6	1	3	9	3	0	1,2,4,6,5,3,4,1,2	116	Adult	F	23
Zhu Ling	14	8	1	2	12	3	0	6,1,2,4,6,5,2,3,1,6,5,4	116	Adult	F	15
Zhu Ling	15	6	1	1	7	3	0	1,2,4,6,5,3,1	116	Adult	F	9
