# Supplementary material for: Panda profiles: integrating personality, cognition, and physiology for conservation success
Source: Conserv Physiol. 2026 Mar 27;14(1):coag019. doi: 10.1093/conphys/coag019 (PMC13034733; doi:10.1093/conphys/coag019)
Supplement: Web_Material_coag019 [file web_material_coag019.zip › Dataset S3_String_Pulling.xlsx]

## Sheet: String-Pulling
Name	Setup	Length_m	Trial_Number	Times_Right_Hand_Used	Times_Left_Hand_Used	Correct
Lin Xi	Parallel	1	1	0	1	1
Lin Xi	Parallel	1	2	0	2	0
Lin Xi	Parallel	1	3	0	1	0
Lin Xi	Parallel	1	4	0	2	0
Lin Xi	Parallel	1	5	0	1	1
Lin Xi	Parallel	1	6	0	1	1
Lin Xi	Parallel	1	7	0	1	0
Lin Xi	Parallel	1	8	0	1	0
Lin Xi	Parallel	1	9	0	2	0
Lin Xi	Parallel	1	10	0	1	0
Lin Xi	Parallel	1	11	0	1	0
Lin Xi	Parallel	1	12	0	1	0
Lin Xi	Parallel	1	13	0	1	0
Lin Xi	Parallel	1	14	0	1	1
Lin Xi	Parallel	1	15	0	1	0
Lin Xi	Parallel	1	16	0	1	0
Lin Xi	Parallel	1	17	0	1	0
Lin Xi	Parallel	1	18	1	0	0
Lin Xi	Parallel	1	19	0	1	0
Lin Xi	Parallel	1	20	0	1	1
Lin Xi	Parallel	1	21	0	1	1
Lin Xi	Parallel	1	22	0	1	0
Lin Xi	Parallel	1	23	0	1	0
Lin Xi	Parallel	1	24	1	0	1
Lin Xi	Parallel	1	25	0	1	0
Lin Xi	Parallel	1	26	0	1	0
Lin Xi	Parallel	1	27	0	1	1
Lin Xi	Parallel	1	28	1	1	1
Lin Xi	Parallel	1	29	0	1	0
Lin Xi	Parallel	1	30	0	1	1
Lin Xi	Parallel	1	31	0	1	1
Lin Xi	Parallel	1	32	0	1	0
Lin Xi	Parallel	1	33	0	1	0
Lin Xi	Parallel	1	34	0	1	0
Lin Xi	Parallel	1	35	0	1	0
Lin Xi	Parallel	1	36	0	1	0
Lin Xi	Parallel	1	37	1	0	1
Lin Xi	Parallel	1	38	0	1	1
Lin Xi	Parallel	1	39	0	1	0
Lin Xi	Parallel	1	40	0	1	0
Lin Xi	Parallel	1	41	0	1	0
Lin Xi	Parallel	1	42	0	1	0
Lin Xi	Parallel	1	43	0	1	0
Lin Xi	Parallel	1	44	0	1	0
Lin Xi	Parallel	1	45	1	0	0
Lin Xi	Parallel	1	46	0	1	0
Lin Xi	Parallel	1	47	0	1	0
Lin Xi	Parallel	1	48	0	1	1
Lin Xi	Parallel	1	49	0	1	0
Lin Xi	Parallel	1	50	0	1	1
Lin Xi	Parallel	1	51	0	1	1
Lin Xi	Parallel	1	52	0	1	1
Lin Xi	Parallel	1	53	0	1	0
Lin Xi	Parallel	1	54	1	0	1
Lin Xi	Parallel	1	55	0	1	1
Lin Xi	Parallel	1	56	1	1	1
Lin Xi	Parallel	1	57	0	1	0
Lin Xi	Parallel	1	58	0	1	1
Lin Xi	Parallel	1	59	1	0	1
Lin Xi	Parallel	1	60	0	1	0
Lin Xi	Parallel	1	61	0	1	1
Lin Xi	Parallel	1	62	1	1	1
Lin Xi	Parallel	1	63	0	1	0
Lin Xi	Parallel	1	64	0	1	0
Lin Xi	Parallel	1	65	0	1	0
Lin Xi	Parallel	1	66	0	1	1
Lin Xi	Parallel	1	67	0	1	1
Lin Xi	Parallel	1	68	0	1	0
Lin Xi	Parallel	1	69	0	1	1
Lin Xi	Parallel	1	70	0	1	1
Lin Xi	Parallel	1	71	1	0	1
Lin Xi	Parallel	1	72	0	1	1
Lin Xi	Parallel	1	73	0	1	1
Lin Xi	Parallel	1	74	1	0	1
Lin Xi	Parallel	1	75	1	0	0
Lin Xi	Parallel	1	76	1	0	0
Lin Xi	Parallel	1	77	1	0	0
Lin Xi	Parallel	1	78	0	1	1
Lin Xi	Parallel	1	79	0	1	0
Lin Xi	Parallel	1	80	0	1	0
Lin Xi	Parallel	1	81	0	1	0
Lin Xi	Parallel	1	82	0	1	1
Lin Xi	Parallel	1	83	0	1	0
Lin Xi	Parallel	1	84	0	1	1
Lin Xi	Parallel	1	85	0	1	1
Lin Xi	Parallel	1	86	0	1	1
Lin Xi	Parallel	1	87	0	1	1
Lin Xi	Parallel	1	88	0	1	0
Lin Xi	Parallel	1	89	0	1	1
Lin Xi	Parallel	1	90	1	0	1
Lin Xi	Parallel	1	91	0	1	0
Lin Xi	Parallel	1	92	0	1	0
Lin Xi	Parallel	1	93	0	1	0
Lin Xi	Parallel	1	94	1	0	0
Lin Xi	Parallel	1	95	0	1	0
Lin Xi	Parallel	1	96	0	1	1
Lin Xi	Parallel	1	97	0	1	1
Lin Xi	Parallel	1	98	0	1	1
Lin Xi	Parallel	1	99	0	1	0
Lin Xi	Parallel	1	100	0	1	0
Lin Xi	Parallel	1	101	0	1	0
Lin Xi	Parallel	1	102	0	1	0
Lin Xi	Parallel	1	103	0	1	1
Lin Xi	Parallel	1	104	0	1	1
Lin Xi	Parallel	1	105	0	1	1
Lin Xi	Parallel	1	106	0	1	1
Lin Xi	Parallel	1	107	0	1	0
Lin Xi	Parallel	1	108	0	1	1
Lin Xi	Parallel	1	109	0	1	0
Lin Xi	Parallel	1	110	0	1	1
Lin Xi	Parallel	1	111	0	1	0
Lin Xi	Parallel	1	112	0	1	1
Lin Xi	Parallel	1	113	0	1	0
Lin Xi	Parallel	1	114	0	1	0
Lin Xi	Parallel	1	115	0	1	0
Lin Xi	Parallel	1	116	0	1	0
Lin Xi	Parallel	1	117	0	1	1
Lin Xi	Parallel	1	118	0	1	0
Lin Xi	Parallel	1	119	0	1	1
Lin Xi	Parallel	1	120	0	1	1
Lin Xi	Parallel	1	121	0	1	0
Lin Xi	Parallel	1	122	0	1	1
Lin Xi	Parallel	1	123	0	1	1
Lin Xi	Parallel	1	124	0	1	1
Lin Xi	Parallel	1	125	0	1	1
Lin Xi	Parallel	1	126	0	1	0
Lin Xi	Parallel	1	127	0	1	1
Lin Xi	Parallel	1	128	0	1	1
Lin Xi	Parallel	1	129	0	1	1
Lin Xi	Parallel	1	130	0	1	1
Lin Xi	Parallel	1	131	0	1	0
Lin Xi	Parallel	1	132	0	1	1
Lin Xi	Parallel	1	133	0	1	1
Lin Xi	Parallel	1	134	0	1	1
Lin Xi	Parallel	1	135	0	1	1
Lin Xi	Parallel	1	136	0	1	1
Lin Xi	Parallel	1	137	0	1	0
Lin Xi	Parallel	1	138	0	1	1
Lin Xi	Parallel	1	139	0	1	1
Lin Xi	Parallel	1	140	0	1	0
Lin Xi	Parallel	1	141	0	1	1
Lin Xi	Cross	1	1	0	1	0
Lin Xi	Cross	1	2	0	1	0
Lin Xi	Cross	1	3	0	1	0
Lin Xi	Cross	1	4	0	1	0
Lin Xi	Cross	1	5	0	1	0
Lin Xi	Cross	1	6	1	0	1
Lin Xi	Cross	1	7	0	1	1
Lin Xi	Cross	1	8	0	1	0
Lin Xi	Cross	1	9	0	1	0
Lin Xi	Cross	1	10	0	1	0
Lin Xi	Cross	1	11	0	1	0
Lin Xi	Cross	1	12	0	1	0
Lin Xi	Cross	1	13	0	1	0
Lin Xi	Cross	1	14	0	1	1
Lin Xi	Cross	1	15	0	1	1
Lin Xi	Cross	1	16	0	1	1
Lin Xi	Cross	1	17	0	1	1
Lin Xi	Cross	1	18	0	1	0
Lin Xi	Cross	1	19	0	1	0
Lin Xi	Cross	1	20	0	1	1
Lin Xi	Cross	1	21	0	1	0
Lin Xi	Cross	1	22	0	1	1
Lin Xi	Cross	1	23	0	1	0
Lin Xi	Cross	1	24	0	1	0
Lin Xi	Cross	1	25	0	1	0
Lin Xi	Cross	1	26	0	1	0
Lin Xi	Cross	1	27	0	1	0
Lin Xi	Cross	1	28	0	1	0
Lin Xi	Cross	1	29	0	1	0
Lin Xi	Cross	1	30	0	1	1
Lin Xi	Cross	1	31	0	1	0
Lin Xi	Cross	1	32	0	1	1
Lin Xi	Cross	1	33	0	1	0
Lin Xi	Cross	1	34	0	1	0
Lin Xi	Cross	1	35	0	1	0
Lin Xi	Cross	1	36	0	1	0
Lin Xi	Cross	1	37	0	1	1
Lin Xi	Cross	1	38	0	1	0
Lin Xi	Cross	1	39	0	1	0
Lin Xi	Cross	1	40	0	1	0
Lin Xi	Cross	1	41	0	1	0
Lin Xi	Cross	1	42	0	1	1
Lin Xi	Cross	1	43	0	1	1
Lin Xi	Cross	1	44	0	1	1
Lin Xi	Cross	1	45	0	1	0
Lin Xi	Cross	1	46	0	1	0
Lin Xi	Cross	1	47	0	1	0
Lin Xi	Cross	1	48	0	1	0
Lin Xi	Cross	1	49	0	1	1
Lin Xi	Cross	1	50	0	1	0
Lin Xi	Cross	1	51	0	1	0
Lin Xi	Cross	1	52	0	1	0
Lin Xi	Cross	1	53	0	1	0
Lin Xi	Cross	1	54	0	1	0
Lin Xi	Cross	1	55	0	1	0
Lin Xi	Cross	1	56	0	1	1
Lin Xi	Cross	1	57	0	1	0
Lin Xi	Cross	1	58	0	1	0
Lin Xi	Cross	1	59	0	1	1
Lin Xi	Cross	1	60	0	1	1
Lin Xi	Cross	1	61	0	1	0
Lin Xi	Cross	1	62	0	1	1
Lin Xi	Cross	1	63	0	1	1
Lin Xi	Cross	1	64	0	1	0
Lin Xi	Cross	1	65	0	1	0
Lin Xi	Cross	1	66	0	1	0
Lin Xi	Cross	1	67	0	1	0
Lin Xi	Cross	1	68	0	1	0
Lin Xi	Cross	1	69	0	1	1
Lin Xi	Cross	1	70	0	1	1
Lin Xi	Cross	1	71	0	1	0
Lin Xi	Cross	1	72	0	1	1
Lin Xi	Cross	1	73	0	1	0
Lin Xi	Cross	1	74	0	1	0
Lin Xi	Cross	1	75	0	1	1
Lin Xi	Cross	1	76	0	1	0
Lin Xi	Cross	1	77	0	1	1
Lin Xi	Cross	1	78	0	1	0
Lin Xi	Cross	1	79	0	1	0
Lin Xi	Cross	1	80	1	0	0
Lin Xi	Cross	1	81	1	0	0
Lin Xi	Cross	1	82	0	1	1
Lin Xi	Cross	1	83	0	1	1
Lin Xi	Cross	1	84	0	1	0
Lin Xi	Cross	1	85	1	0	0
Lin Xi	Cross	1	86	0	1	1
Lin Xi	Cross	1	87	0	1	1
Lin Xi	Cross	1	88	0	1	1
Lin Xi	Cross	1	89	0	1	0
Lin Xi	Cross	1	90	0	1	0
Lin Xi	Cross	1	91	0	1	1
Lin Xi	Cross	1	92	1	0	1
Lin Xi	Cross	1	93	0	1	1
Lin Xi	Cross	1	94	1	0	1
Lin Xi	Cross	1	95	0	1	1
Lin Xi	Cross	1	96	0	1	1
Lin Xi	Cross	1	97	0	1	1
Lin Xi	Cross	1	98	0	1	1
Lin Xi	Cross	1	99	0	1	1
Lin Xi	Cross	1	100	1	0	1
Lin Xi	Cross	1	101	0	1	1
Lin Xi	Cross	1	102	0	1	1
Lin Xi	Cross	1	103	1	0	0
Lin Xi	Cross	1	104	0	1	0
Lin Xi	Cross	1	105	0	1	1
Lin Xi	Cross	1	106	0	1	1
Lin Xi	Cross	1	107	0	1	1
Lin Xi	Cross	1	108	1	0	1
Lin Xi	Cross	1	109	0	1	1
Lin Xi	Cross	1	110	0	1	1
Lin Xi	Cross	1	111	0	1	0
Lin Xi	Cross	1	112	0	1	1
Lin Xi	Cross	1	113	0	1	1
Lin Xi	Cross	1	114	0	1	0
Lin Xi	Cross	1	115	0	1	1
Lin Xi	Cross	1	116	0	1	1
Lin Xi	Cross	1	117	0	1	1
Lin Xi	Cross	1	118	0	1	1
Lin Xi	Cross	1	119	0	1	1
Lin Xi	Cross	1	120	0	1	1
Lin Xi	Cross	1	121	1	0	0
Lin Xi	Cross	1	122	0	1	1
Lin Xi	Cross	1	123	0	1	1
Lin Xi	Cross	1	124	0	1	1
Lin Xi	Cross	1	125	0	1	1
Ling Lang	Parallel	1	1	0	0	0
Ling Lang	Parallel	1	2	1	1	0
Ling Lang	Parallel	1	3	0	1	0
Ling Lang	Parallel	1	4	2	0	0
Ling Lang	Parallel	1	5	1	0	0
Ling Lang	Parallel	1	6	0	1	0
Ling Lang	Parallel	1	7	1	0	1
Ling Lang	Parallel	1	8	0	1	0
Ling Lang	Parallel	1	9	1	0	0
Ling Lang	Parallel	1	10	0	1	1
Ling Lang	Parallel	1	11	1	0	0
Ling Lang	Parallel	1	12	0	1	1
Ling Lang	Parallel	1	13	1	0	0
Ling Lang	Parallel	1	14	0	1	0
Ling Lang	Parallel	1	15	0	2	1
Ling Lang	Parallel	1	16	0	1	1
Ling Lang	Parallel	1	17	0	1	0
Ling Lang	Parallel	1	18	0	1	0
Ling Lang	Parallel	1	19	1	0	1
Ling Lang	Parallel	1	20	2	0	1
Ling Lang	Parallel	1	21	0	2	0
Ling Lang	Parallel	1	22	0	2	1
Ling Lang	Parallel	1	23	0	1	1
Ling Lang	Parallel	1	24	2	0	1
Ling Lang	Parallel	1	25	2	0	1
Ling Lang	Parallel	1	26	1	0	1
Ling Lang	Parallel	1	27	1	1	0
Ling Lang	Parallel	1	28	2	0	1
Ling Lang	Parallel	1	29	1	0	1
Ling Lang	Parallel	1	30	3	0	1
Ling Lang	Parallel	1	31	1	1	0
Ling Lang	Cross	1	1	2	0	0
Ling Lang	Cross	1	2	0	1	1
Ling Lang	Cross	1	3	0	2	1
Ling Lang	Cross	1	4	0	1	0
Ling Lang	Cross	1	5	0	1	0
Ling Lang	Cross	1	6	2	0	0
Ling Lang	Cross	1	7	1	0	1
Ling Lang	Cross	1	8	2	1	0
Ling Lang	Cross	1	9	0	0	0
Ling Lang	Cross	1	10	2	0	0
Ling Lang	Cross	1	11	2	0	0
Ling Lang	Cross	1	12	1	0	1
Ling Lang	Cross	1	13	1	1	0
Ling Lang	Cross	1	14	2	0	1
Ling Lang	Cross	1	15	1	0	0
Ling Lang	Cross	1	16	2	0	0
Ling Lang	Cross	1	17	1	0	0
Ling Lang	Cross	1	18	2	0	0
Ling Lang	Cross	1	19	1	0	0
Ling Lang	Cross	1	20	1	0	1
Ling Lang	Cross	1	21	1	0	1
Ling Lang	Cross	1	22	1	0	0
Ling Lang	Cross	1	23	2	0	0
Ling Lang	Cross	1	24	1	0	0
Ling Lang	Cross	1	25	2	0	0
Ling Lang	Cross	1	26	1	0	0
Ling Lang	Cross	1	27	1	0	0
Ling Lang	Cross	1	28	1	0	0
Ling Lang	Cross	1	29	2	0	1
Ling Lang	Cross	1	30	1	0	1
Ling Lang	Cross	1	14	1	0	1
Ling Lang	Cross	1	15	2	0	1
Ling Lang	Cross	1	16	1	0	1
Ling Lang	Cross	1	17	1	0	1
Ling Lang	Cross	1	18	1	0	1
Ling Lang	Cross	1	19	1	0	1
Ling Lang	Cross	1	20	2	0	0
Ling Lang	Cross	1	21	2	1	0
Ling Lang	Cross	1	22	2	0	0
Ling Lang	Cross	1	23	1	0	1
Ling Lang	Cross	1	24	1	1	1
Ling Lang	Cross	1	25	2	0	0
Ling Lang	Cross	1	26	1	0	0
Ling Lang	Cross	1	27	1	0	1
Ling Lang	Cross	1	28	2	0	0
Ling Lang	Cross	1	29	1	0	0
Ling Lang	Cross	1	30	1	0	1
Ling Lang	Cross	1	31	2	0	1
Ling Lang	Cross	1	32	1	0	1
Ling Lang	Cross	1	33	1	0	1
Ling Lang	Cross	1	34	2	0	1
Ling Lang	Cross	1	35	1	1	1
Ling Lang	Cross	1	36	2	0	0
Ling Lang	Cross	1	37	1	0	1
Ling Lang	Cross	1	38	1	0	1
Ling Lang	Cross	1	39	2	0	0
Ling Lang	Cross	1	40	1	0	1
Ling Lang	Cross	1	41	1	0	0
Ling Lang	Cross	1	42	1	0	0
Ling Lang	Cross	1	43	1	0	1
Ling Lang	Cross	1	44	2	0	1
Ling Lang	Cross	1	45	1	0	0
Ling Lang	Cross	1	46	1	0	0
Ling Lang	Cross	1	47	1	0	0
Ling Lang	Cross	1	48	2	0	0
Ling Lang	Cross	1	49	1	0	1
Ling Lang	Cross	1	50	1	0	1
Ling Lang	Cross	1	51	1	0	0
Ling Lang	Cross	1	52	1	0	1
Ling Lang	Cross	1	53	1	0	0
Ling Lang	Cross	1	54	1	0	1
Ling Lang	Cross	1	55	1	0	1
Ling Lang	Cross	1	56	2	0	0
Ling Lang	Cross	1	57	1	0	1
Ling Lang	Cross	1	58	1	0	1
Ling Lang	Cross	1	59	1	0	0
Ling Lang	Cross	1	60	1	0	1
Ling Lang	Cross	1	61	2	0	0
Ling Lang	Cross	1	62	1	0	0
Ling Lang	Cross	1	63	1	0	1
Ling Lang	Cross	1	64	1	0	1
Ling Lang	Cross	1	65	2	0	1
Ling Lang	Cross	1	66	1	0	0
Ling Lang	Cross	1	67	1	0	0
Ling Lang	Cross	1	68	1	0	1
Ling Lang	Cross	1	69	1	0	1
Ling Lang	Cross	1	70	2	0	0
Ling Lang	Cross	1	71	1	0	1
Ling Lang	Cross	1	72	1	0	0
Ling Lang	Cross	1	73	1	0	1
Ling Lang	Cross	1	74	1	0	1
Ling Lang	Cross	1	75	1	0	0
Ling Lang	Cross	1	76	1	0	0
Ling Lang	Cross	1	77	1	0	1
Ling Lang	Cross	1	78	1	0	1
Ling Lang	Cross	1	79	1	0	1
Ling Lang	Cross	1	80	1	0	0
Ling Lang	Cross	1	81	1	0	1
Ling Lang	Cross	1	82	1	0	1
Ling Lang	Cross	1	83	1	0	1
Ling Lang	Cross	1	84	1	0	1
Ling Lang	Cross	1	85	1	0	1
Ling Lang	Cross	1	86	1	0	1
Ling Lang	Cross	1	87	1	0	0
Ling Lang	Cross	1	88	1	0	1
Ling Lang	Cross	1	89	1	0	0
Ling Lang	Cross	1	90	1	0	1
Ling Lang	Cross	1	91	1	0	1
Ling Lang	Cross	1	92	1	0	1
Ling Lang	Cross	1	93	1	0	0
Ling Lang	Cross	1	94	1	0	0
Ling Lang	Cross	1	95	1	0	1
Ling Lang	Cross	1	96	1	0	1
Ling Lang	Cross	1	97	1	0	1
Ling Lang	Cross	1	98	1	0	0
Ling Lang	Cross	1	99	1	0	0
Ling Lang	Cross	1	100	1	0	1
Mao Mao	Parallel	1	1	2	1	1
Mao Mao	Parallel	1	2	0	1	1
Mao Mao	Parallel	1	3	0	1	1
Mao Mao	Parallel	1	4	0	1	1
Mao Mao	Parallel	1	5	0	2	1
Mao Mao	Parallel	1	6	1	3	1
Mao Mao	Parallel	1	7	1	2	1
Mao Mao	Parallel	1	8	0	4	0
Mao Mao	Parallel	1	9	1	1	1
Mao Mao	Parallel	1	10	1	2	1
Mao Mao	Parallel	1	11	0	2	0
Mao Mao	Parallel	1	12	0	1	1
Mao Mao	Parallel	1	13	0	1	0
Mao Mao	Parallel	1	14	0	2	1
Mao Mao	Parallel	1	15	0	1	0
Mao Mao	Parallel	1	16	0	1	1
Mao Mao	Parallel	1	17	0	2	0
Mao Mao	Parallel	1	18	1	1	1
Mao Mao	Parallel	1	19	0	2	0
Mao Mao	Parallel	1	20	0	1	1
Mao Mao	Parallel	1	21	0	1	1
Mao Mao	Parallel	1	22	1	1	1
Mao Mao	Parallel	1	23	0	1	1
Mao Mao	Parallel	1	24	0	1	1
Mao Mao	Parallel	1	25	0	1	1
Mao Mao	Parallel	1	26	1	1	1
Mao Mao	Parallel	1	27	0	1	1
Mao Mao	Parallel	1	28	0	1	1
Mao Mao	Parallel	1	29	0	1	1
Mao Mao	Parallel	1	30	1	1	1
Mao Mao	Parallel	1	31	0	2	0
Mao Mao	Parallel	1	32	0	1	1
Mao Mao	Parallel	1	33	0	2	0
Mao Mao	Parallel	1	34	0	3	1
Mao Mao	Parallel	1	35	1	2	1
Mao Mao	Parallel	1	36	0	1	1
Mao Mao	Parallel	1	37	1	1	0
Mao Mao	Parallel	1	38	0	1	1
Mao Mao	Parallel	1	39	0	1	1
Mao Mao	Parallel	1	40	0	2	1
Mao Mao	Parallel	1	41	0	1	1
Mao Mao	Parallel	1	42	1	0	1
Mao Mao	Cross	1	1	0	1	1
Mao Mao	Cross	1	2	1	2	0
Mao Mao	Cross	1	3	0	2	0
Mao Mao	Cross	1	4	0	1	1
Mao Mao	Cross	1	5	0	1	1
Mao Mao	Cross	1	6	0	2	0
Mao Mao	Cross	1	7	0	2	0
Mao Mao	Cross	1	8	0	2	0
Mao Mao	Cross	1	9	0	2	0
Mao Mao	Cross	1	10	0	1	1
Mao Mao	Cross	1	11	0	1	1
Mao Mao	Cross	1	12	0	1	1
Mao Mao	Cross	1	13	0	2	0
Mao Mao	Cross	1	14	0	2	0
Mao Mao	Cross	1	15	0	1	1
Mao Mao	Cross	1	16	0	2	0
Mao Mao	Cross	1	17	0	1	1
Mao Mao	Cross	1	18	0	1	1
Mao Mao	Cross	1	19	0	2	0
Mao Mao	Cross	1	20	0	1	1
Mao Mao	Cross	1	21	0	2	0
Mao Mao	Cross	1	22	0	1	1
Mao Mao	Cross	1	23	0	1	1
Mao Mao	Cross	1	24	0	1	1
Mao Mao	Cross	1	25	0	1	1
Mao Mao	Cross	1	26	0	1	1
Mao Mao	Cross	1	27	0	1	1
Mao Mao	Cross	1	28	0	1	1
Mao Mao	Cross	1	29	0	1	1
Mu Ye	Parallel	1	1	0	1	0
Mu Ye	Parallel	1	2	0	1	1
Mu Ye	Parallel	1	3	0	2	0
Mu Ye	Parallel	1	4	0	1	0
Mu Ye	Parallel	1	5	0	1	1
Mu Ye	Parallel	1	6	0	1	0
Mu Ye	Parallel	1	7	0	1	1
Mu Ye	Parallel	1	8	0	2	0
Mu Ye	Parallel	1	9	0	2	0
Mu Ye	Parallel	1	10	0	1	1
Mu Ye	Parallel	1	11	0	1	0
Mu Ye	Parallel	1	12	0	2	1
Mu Ye	Parallel	1	13	0	1	1
Mu Ye	Parallel	1	14	0	1	0
Mu Ye	Parallel	1	15	0	1	1
Mu Ye	Parallel	1	16	0	1	0
Mu Ye	Parallel	1	17	2	2	1
Mu Ye	Parallel	1	18	1	2	1
Mu Ye	Parallel	1	19	0	1	1
Mu Ye	Parallel	1	20	1	1	1
Mu Ye	Parallel	1	21	0	1	0
Mu Ye	Parallel	1	22	0	1	0
Mu Ye	Parallel	1	23	0	1	0
Mu Ye	Parallel	1	24	1	1	0
Mu Ye	Parallel	1	25	1	1	0
Mu Ye	Parallel	1	26	0	1	0
Mu Ye	Parallel	1	27	0	1	1
Mu Ye	Parallel	1	28	1	1	0
Mu Ye	Parallel	1	29	1	1	1
Mu Ye	Parallel	1	30	0	1	0
Mu Ye	Parallel	1	31	0	2	0
Mu Ye	Parallel	1	32	0	1	0
Mu Ye	Parallel	1	33	1	1	0
Mu Ye	Parallel	1	34	1	1	1
Mu Ye	Parallel	1	35	0	1	1
Mu Ye	Parallel	1	36	0	1	1
Mu Ye	Parallel	1	37	0	1	0
Mu Ye	Parallel	1	38	0	1	1
Mu Ye	Parallel	1	39	0	1	1
Mu Ye	Parallel	1	40	0	1	0
Mu Ye	Parallel	1	41	0	2	0
Mu Ye	Parallel	1	42	0	1	0
Mu Ye	Parallel	1	43	0	1	0
Mu Ye	Parallel	1	44	0	1	0
Mu Ye	Parallel	1	45	0	3	1
Mu Ye	Parallel	1	46	0	1	1
Mu Ye	Parallel	1	47	0	2	1
Mu Ye	Parallel	1	48	0	1	1
Mu Ye	Parallel	1	49	0	2	1
Mu Ye	Parallel	1	50	0	1	0
Mu Ye	Parallel	1	51	0	1	0
Mu Ye	Parallel	1	52	0	1	0
Mu Ye	Parallel	1	53	0	1	0
Mu Ye	Parallel	1	54	0	1	1
Mu Ye	Parallel	1	55	0	1	1
Mu Ye	Parallel	1	56	0	1	0
Mu Ye	Parallel	1	57	0	1	0
Mu Ye	Parallel	1	58	0	1	1
Mu Ye	Parallel	1	59	0	1	1
Mu Ye	Parallel	1	60	0	1	0
Mu Ye	Parallel	1	61	0	1	0
Mu Ye	Parallel	1	62	0	1	0
Mu Ye	Parallel	1	63	0	1	0
Mu Ye	Parallel	1	64	0	3	1
Mu Ye	Parallel	1	65	0	1	0
Mu Ye	Parallel	1	66	1	0	1
Mu Ye	Parallel	1	67	0	1	0
Mu Ye	Parallel	1	68	0	1	0
Mu Ye	Parallel	1	69	0	1	0
Mu Ye	Parallel	1	70	0	1	0
Mu Ye	Parallel	1	71	1	1	0
Mu Ye	Parallel	1	72	0	1	0
Mu Ye	Parallel	1	73	0	1	0
Mu Ye	Parallel	1	74	0	1	1
Mu Ye	Parallel	1	75	0	1	0
Mu Ye	Parallel	1	76	1	0	0
Mu Ye	Parallel	1	77	1	0	0
Mu Ye	Parallel	1	78	0	1	0
Mu Ye	Parallel	1	79	1	2	0
Mu Ye	Parallel	1	80	0	1	1
Mu Ye	Parallel	1	81	0	1	1
Mu Ye	Parallel	1	82	1	1	1
Mu Ye	Parallel	1	83	0	1	1
Mu Ye	Parallel	1	84	0	1	1
Mu Ye	Parallel	1	85	0	1	0
Mu Ye	Parallel	1	86	0	1	1
Mu Ye	Parallel	1	87	0	1	1
Mu Ye	Parallel	1	88	0	2	1
Mu Ye	Parallel	1	89	0	1	1
Mu Ye	Parallel	1	90	0	1	0
Mu Ye	Parallel	1	91	0	1	1
Mu Ye	Parallel	1	92	0	1	0
Mu Ye	Parallel	1	93	1	1	1
Mu Ye	Parallel	1	94	1	0	1
Mu Ye	Parallel	1	95	1	0	0
Mu Ye	Parallel	1	96	0	1	1
Mu Ye	Parallel	1	97	0	1	1
Mu Ye	Parallel	1	98	0	1	1
Mu Ye	Parallel	1	99	0	1	0
Mu Ye	Parallel	1	100	0	1	1
Mu Ye	Parallel	1	101	0	1	0
Mu Ye	Parallel	1	102	0	1	1
Mu Ye	Parallel	1	103	0	1	1
Mu Ye	Parallel	1	104	0	1	0
Mu Ye	Parallel	1	105	0	1	0
Mu Ye	Parallel	1	106	0	1	1
Mu Ye	Parallel	1	107	0	1	1
Mu Ye	Parallel	1	108	0	1	1
Mu Ye	Parallel	1	109	1	1	0
Mu Ye	Parallel	1	110	1	1	1
Mu Ye	Parallel	1	111	0	1	1
Mu Ye	Parallel	1	112	0	1	0
Mu Ye	Parallel	1	113	1	2	1
Mu Ye	Parallel	1	114	0	1	0
Mu Ye	Parallel	1	115	1	1	0
Mu Ye	Parallel	1	116	2	2	1
Mu Ye	Parallel	1	117	0	1	1
Mu Ye	Parallel	1	118	0	1	0
Mu Ye	Parallel	1	119	1	0	0
Mu Ye	Parallel	1	120	0	1	0
Mu Ye	Parallel	1	121	0	1	1
Mu Ye	Parallel	1	122	0	1	1
Mu Ye	Parallel	1	123	0	1	0
Mu Ye	Parallel	1	124	0	1	1
Mu Ye	Parallel	1	125	0	1	0
Mu Ye	Parallel	1	126	0	1	1
Mu Ye	Parallel	1	127	0	1	1
Mu Ye	Parallel	1	128	0	1	0
Mu Ye	Parallel	1	129	0	1	1
Mu Ye	Parallel	1	130	1	1	0
Mu Ye	Parallel	1	131	0	1	1
Mu Ye	Parallel	1	132	0	1	1
Mu Ye	Parallel	1	133	0	1	1
Mu Ye	Parallel	1	134	0	1	1
Mu Ye	Parallel	1	135	0	1	1
Mu Ye	Parallel	1	136	0	1	1
Mu Ye	Parallel	1	137	0	1	0
Mu Ye	Parallel	1	138	1	0	0
Mu Ye	Parallel	1	139	1	1	1
Mu Ye	Parallel	1	140	0	1	1
Mu Ye	Parallel	1	141	0	1	0
Mu Ye	Parallel	1	142	0	1	1
Mu Ye	Parallel	1	143	0	1	1
Mu Ye	Parallel	1	144	0	1	0
Mu Ye	Parallel	1	145	0	1	1
Mu Ye	Parallel	1	146	0	1	1
Mu Ye	Parallel	1	147	0	1	1
Mu Ye	Parallel	1	148	0	1	0
Mu Ye	Parallel	1	149	0	1	1
Mu Ye	Parallel	1	150	0	1	1
Mu Ye	Parallel	1	151	0	1	0
Mu Ye	Parallel	1	152	0	1	1
Mu Ye	Parallel	1	153	0	1	1
Mu Ye	Parallel	1	154	0	1	1
Mu Ye	Parallel	1	155	0	1	0
Mu Ye	Parallel	1	156	0	1	1
Mu Ye	Parallel	1	157	0	1	0
Mu Ye	Parallel	1	158	0	1	1
Mu Ye	Parallel	1	159	0	1	0
Mu Ye	Parallel	1	160	0	1	1
Mu Ye	Parallel	1	161	0	1	1
Mu Ye	Parallel	1	162	0	1	1
Mu Ye	Parallel	1	163	0	1	0
Mu Ye	Parallel	1	164	0	1	1
Mu Ye	Parallel	1	165	0	1	1
Mu Ye	Parallel	1	166	0	1	1
Mu Ye	Parallel	1	167	0	1	1
Mu Ye	Parallel	1	168	0	1	1
Mu Ye	Parallel	1	169	0	1	0
Mu Ye	Parallel	1	170	0	1	1
Mu Ye	Parallel	1	171	0	1	0
Mu Ye	Parallel	1	172	1	1	1
Mu Ye	Parallel	1	173	0	1	1
Mu Ye	Parallel	1	174	0	1	1
Mu Ye	Parallel	1	175	0	1	0
Mu Ye	Parallel	1	176	1	1	0
Mu Ye	Parallel	1	177	0	1	1
Mu Ye	Parallel	1	178	0	1	0
Mu Ye	Parallel	1	179	1	1	1
Mu Ye	Parallel	1	180	1	0	1
Mu Ye	Parallel	1	181	0	1	0
Mu Ye	Parallel	1	182	0	1	1
Mu Ye	Parallel	1	183	0	1	1
Mu Ye	Parallel	1	184	0	1	1
Mu Ye	Cross	1	1	0	1	0
Mu Ye	Cross	1	2	1	1	0
Mu Ye	Cross	1	3	0	1	0
Mu Ye	Cross	1	4	0	1	0
Mu Ye	Cross	1	5	0	1	1
Mu Ye	Cross	1	6	0	1	0
Mu Ye	Cross	1	7	0	1	1
Mu Ye	Cross	1	8	0	1	0
Mu Ye	Cross	1	9	0	1	0
Mu Ye	Cross	1	10	0	1	1
Mu Ye	Cross	1	11	0	1	0
Mu Ye	Cross	1	12	0	1	0
Mu Ye	Cross	1	13	0	1	0
Mu Ye	Cross	1	14	0	1	1
Mu Ye	Cross	1	15	0	1	0
Mu Ye	Cross	1	16	0	1	1
Mu Ye	Cross	1	17	0	1	0
Mu Ye	Cross	1	18	0	1	0
Mu Ye	Cross	1	19	0	1	1
Mu Ye	Cross	1	20	0	1	0
Mu Ye	Cross	1	21	0	1	0
Mu Ye	Cross	1	22	0	1	1
Mu Ye	Cross	1	23	0	1	0
Mu Ye	Cross	1	24	0	1	1
Mu Ye	Cross	1	25	0	1	0
Mu Ye	Cross	1	26	0	1	0
Mu Ye	Cross	1	27	0	1	1
Mu Ye	Cross	1	28	0	1	1
Mu Ye	Cross	1	29	0	1	0
Mu Ye	Cross	1	30	0	1	0
Mu Ye	Cross	1	31	0	1	0
Mu Ye	Cross	1	32	0	1	0
Mu Ye	Cross	1	33	0	1	1
Mu Ye	Cross	1	34	0	1	0
Mu Ye	Cross	1	35	0	1	1
Mu Ye	Cross	1	36	0	1	0
Mu Ye	Cross	1	37	0	1	1
Mu Ye	Cross	1	38	0	1	1
Mu Ye	Cross	1	39	0	1	0
Mu Ye	Cross	1	40	0	1	0
Mu Ye	Cross	1	41	0	1	0
Mu Ye	Cross	1	42	0	1	1
Mu Ye	Cross	1	43	0	1	0
Mu Ye	Cross	1	44	0	1	0
Mu Ye	Cross	1	45	0	1	1
Mu Ye	Cross	1	46	0	1	0
Mu Ye	Cross	1	47	0	1	0
Mu Ye	Cross	1	48	0	1	1
Mu Ye	Cross	1	49	0	1	0
Mu Ye	Cross	1	50	0	1	0
Mu Ye	Cross	1	51	0	1	1
Mu Ye	Cross	1	52	0	1	0
Mu Ye	Cross	1	53	0	1	0
Mu Ye	Cross	1	54	0	1	0
Mu Ye	Cross	1	55	0	1	1
Mu Ye	Cross	1	56	0	1	1
Mu Ye	Cross	1	57	0	1	0
Mu Ye	Cross	1	58	0	1	1
Mu Ye	Cross	1	59	0	1	0
Mu Ye	Cross	1	60	0	1	0
Mu Ye	Cross	1	61	0	1	0
Mu Ye	Cross	1	62	0	1	1
Mu Ye	Cross	1	63	0	1	1
Mu Ye	Cross	1	64	0	1	0
Mu Ye	Cross	1	65	0	1	0
Mu Ye	Cross	1	66	0	1	0
Mu Ye	Cross	1	67	0	1	1
Mu Ye	Cross	1	68	0	1	1
Mu Ye	Cross	1	69	0	1	0
Mu Ye	Cross	1	70	0	1	1
Mu Ye	Cross	1	71	0	1	0
Mu Ye	Cross	1	72	0	1	0
Mu Ye	Cross	1	73	1	1	1
Mu Ye	Cross	1	74	0	1	0
Mu Ye	Cross	1	75	0	1	1
Mu Ye	Cross	1	76	0	1	0
Mu Ye	Cross	1	77	0	1	0
Mu Ye	Cross	1	78	0	1	1
Mu Ye	Cross	1	79	0	1	1
Mu Ye	Cross	1	80	0	1	1
Mu Ye	Cross	1	81	0	1	0
Mu Ye	Cross	1	82	0	1	1
Mu Ye	Cross	1	83	0	1	0
Mu Ye	Cross	1	84	0	1	1
Mu Ye	Cross	1	85	0	1	0
Mu Ye	Cross	1	86	0	1	1
Mu Ye	Cross	1	87	0	1	0
Mu Ye	Cross	1	88	0	1	0
Mu Ye	Cross	1	89	0	1	0
Mu Ye	Cross	1	90	0	1	0
Mu Ye	Cross	1	91	0	1	1
Mu Ye	Cross	1	92	0	1	1
Mu Ye	Cross	1	93	1	0	0
Mu Ye	Cross	1	94	0	1	1
Mu Ye	Cross	1	95	0	1	0
Mu Ye	Cross	1	96	0	1	1
Mu Ye	Cross	1	97	0	1	1
Mu Ye	Cross	1	98	0	1	0
Mu Ye	Cross	1	99	1	0	0
Mu Ye	Cross	1	100	0	1	0
Mu Ye	Cross	1	101	0	1	0
Mu Ye	Cross	1	102	0	1	1
Mu Ye	Cross	1	103	0	1	0
Mu Ye	Cross	1	104	0	1	0
Mu Ye	Cross	1	105	0	1	1
Mu Ye	Cross	1	106	0	1	0
Mu Ye	Cross	1	107	0	1	1
Mu Ye	Cross	1	108	1	0	0
Mu Ye	Cross	1	109	0	1	0
Mu Ye	Cross	1	110	0	1	0
Mu Ye	Cross	1	111	0	1	1
Mu Ye	Cross	1	112	0	1	1
Mu Ye	Cross	1	113	0	1	0
Mu Ye	Cross	1	114	0	1	0
Mu Ye	Cross	1	115	0	1	1
Mu Ye	Cross	1	116	0	1	0
Mu Ye	Cross	1	117	0	1	1
Mu Ye	Cross	1	118	1	0	0
Mu Ye	Cross	1	119	1	0	1
Mu Ye	Cross	1	120	0	1	1
Mu Ye	Cross	1	121	0	1	0
Mu Ye	Cross	1	122	0	1	1
Mu Ye	Cross	1	123	0	1	0
Mu Ye	Cross	1	124	0	1	1
Mu Ye	Cross	1	125	0	1	1
Mu Ye	Cross	1	126	0	1	0
Mu Ye	Cross	1	127	0	1	0
Mu Ye	Cross	1	128	0	1	0
Mu Ye	Cross	1	129	0	1	0
Mu Ye	Cross	1	130	0	1	1
Mu Ye	Cross	1	131	1	0	0
Mu Ye	Cross	1	132	0	1	0
Mu Ye	Cross	1	133	0	1	1
Mu Ye	Cross	1	134	0	1	0
Mu Ye	Cross	1	135	1	0	0
Mu Ye	Cross	1	136	0	1	0
Mu Ye	Cross	1	137	0	1	1
Mu Ye	Cross	1	138	0	1	0
Mu Ye	Cross	1	139	1	0	0
Mu Ye	Cross	1	140	0	1	0
Mu Ye	Cross	1	141	1	0	0
Mu Ye	Cross	1	142	0	1	0
Mu Ye	Cross	1	143	0	1	1
Mu Ye	Cross	1	144	0	1	0
Mu Ye	Cross	1	145	1	0	0
Mu Ye	Cross	1	146	0	1	0
Mu Ye	Cross	1	147	0	1	1
Mu Ye	Cross	1	148	0	1	0
Mu Ye	Cross	1	149	0	1	1
Mu Ye	Cross	1	150	1	0	0
Nong Nong	Parallel	1	1	1	0	1
Nong Nong	Parallel	1	2	1	0	0
Nong Nong	Parallel	1	3	1	0	0
Nong Nong	Parallel	1	4	1	0	1
Nong Nong	Parallel	1	5	1	1	0
Nong Nong	Parallel	1	6	1	1	1
Nong Nong	Parallel	1	7	1	2	1
Nong Nong	Parallel	1	8	0	1	1
Nong Nong	Parallel	1	9	1	1	1
Nong Nong	Parallel	1	10	1	1	1
Nong Nong	Parallel	1	11	0	1	1
Nong Nong	Parallel	1	12	1	1	0
Nong Nong	Parallel	1	13	1	0	0
Nong Nong	Parallel	1	14	0	1	1
Nong Nong	Parallel	1	15	0	1	0
Nong Nong	Parallel	1	16	1	1	1
Nong Nong	Parallel	1	17	1	1	0
Nong Nong	Parallel	1	18	1	0	1
Nong Nong	Parallel	1	19	1	0	0
Nong Nong	Parallel	1	20	0	1	1
Nong Nong	Parallel	1	21	1	1	0
Nong Nong	Parallel	1	22	2	1	1
Nong Nong	Parallel	1	23	1	1	0
Nong Nong	Parallel	1	24	0	1	1
Nong Nong	Parallel	1	25	0	1	1
Nong Nong	Parallel	1	26	1	0	0
Nong Nong	Parallel	1	27	0	1	0
Nong Nong	Parallel	1	28	0	1	0
Nong Nong	Parallel	1	29	1	0	0
Nong Nong	Parallel	1	30	1	1	0
Nong Nong	Parallel	1	31	0	1	1
Nong Nong	Parallel	1	32	0	1	0
Nong Nong	Parallel	1	33	0	1	1
Nong Nong	Parallel	1	34	1	1	0
Nong Nong	Parallel	1	35	0	1	0
Nong Nong	Parallel	1	36	0	1	1
Nong Nong	Parallel	1	37	1	0	0
Nong Nong	Parallel	1	38	0	1	0
Nong Nong	Parallel	1	39	0	1	1
Nong Nong	Parallel	1	40	1	0	0
Nong Nong	Parallel	1	41	1	1	0
Nong Nong	Parallel	1	42	0	1	0
Nong Nong	Parallel	1	43	1	1	1
Nong Nong	Parallel	1	44	1	0	1
Nong Nong	Parallel	1	45	1	1	0
Nong Nong	Parallel	1	46	0	1	1
Nong Nong	Parallel	1	47	1	1	1
Nong Nong	Parallel	1	48	0	1	0
Nong Nong	Parallel	1	49	0	1	1
Nong Nong	Parallel	1	50	1	1	0
Nong Nong	Parallel	1	51	1	1	1
Nong Nong	Parallel	1	52	0	1	1
Nong Nong	Parallel	1	53	0	1	1
Nong Nong	Parallel	1	54	0	1	0
Nong Nong	Parallel	1	55	0	1	0
Nong Nong	Parallel	1	56	1	1	0
Nong Nong	Parallel	1	57	1	1	1
Nong Nong	Parallel	1	58	0	1	1
Nong Nong	Parallel	1	59	1	0	1
Nong Nong	Parallel	1	60	1	0	0
Nong Nong	Parallel	1	61	1	1	1
Nong Nong	Parallel	1	62	0	1	0
Nong Nong	Parallel	1	63	2	2	1
Nong Nong	Parallel	1	64	2	2	1
Nong Nong	Parallel	1	65	2	1	0
Nong Nong	Parallel	1	66	0	1	1
Nong Nong	Parallel	1	67	1	0	1
Nong Nong	Parallel	1	68	1	0	0
Nong Nong	Parallel	1	69	0	1	1
Nong Nong	Parallel	1	70	1	0	0
Nong Nong	Parallel	1	71	0	1	1
Nong Nong	Parallel	1	72	0	1	1
Nong Nong	Parallel	1	73	1	0	1
Nong Nong	Parallel	1	74	1	1	0
Nong Nong	Parallel	1	75	0	1	0
Nong Nong	Parallel	1	76	0	1	0
Nong Nong	Parallel	1	77	1	0	1
Nong Nong	Parallel	1	78	1	1	0
Nong Nong	Parallel	1	79	0	1	1
Nong Nong	Parallel	1	80	1	1	1
Nong Nong	Parallel	1	81	2	0	1
Nong Nong	Parallel	1	82	2	1	1
Nong Nong	Parallel	1	83	0	1	0
Nong Nong	Parallel	1	84	1	0	0
Nong Nong	Parallel	1	85	0	1	0
Nong Nong	Parallel	1	86	0	1	0
Nong Nong	Parallel	1	87	0	1	0
Nong Nong	Parallel	1	88	0	1	0
Nong Nong	Parallel	1	89	1	1	0
Nong Nong	Parallel	1	90	1	0	0
Nong Nong	Parallel	1	91	0	1	0
Nong Nong	Parallel	1	92	0	1	0
Nong Nong	Parallel	1	93	0	1	0
Nong Nong	Parallel	1	94	0	1	1
Nong Nong	Parallel	1	95	0	1	0
Nong Nong	Parallel	1	96	1	0	1
Nong Nong	Parallel	1	97	0	1	0
Nong Nong	Parallel	1	98	0	1	0
Nong Nong	Parallel	1	99	1	0	1
Nong Nong	Parallel	1	100	0	1	1
Nong Nong	Parallel	1	101	1	0	1
Nong Nong	Parallel	1	102	1	1	1
Nong Nong	Parallel	1	103	1	0	1
Nong Nong	Parallel	1	104	1	1	0
Nong Nong	Parallel	1	105	1	2	1
Nong Nong	Parallel	1	106	1	1	1
Nong Nong	Parallel	1	107	0	1	1
Nong Nong	Parallel	1	108	0	1	0
Nong Nong	Parallel	1	109	0	1	1
Nong Nong	Parallel	1	110	1	1	1
Nong Nong	Parallel	1	111	0	1	0
Nong Nong	Parallel	1	112	0	1	1
Nong Nong	Parallel	1	113	0	1	1
Nong Nong	Parallel	1	114	1	0	0
Nong Nong	Parallel	1	115	0	1	1
Nong Nong	Parallel	1	116	0	1	1
Nong Nong	Parallel	1	117	1	0	1
Nong Nong	Parallel	1	118	0	1	1
Nong Nong	Parallel	1	119	1	0	1
Nong Nong	Parallel	1	120	1	2	1
Nong Nong	Parallel	1	121	1	0	1
Nong Nong	Parallel	1	122	0	1	1
Nong Nong	Parallel	1	123	0	1	1
Nong Nong	Cross	1	1	1	0	0
Nong Nong	Cross	1	2	1	0	0
Nong Nong	Cross	1	3	0	1	0
Nong Nong	Cross	1	4	1	0	1
Nong Nong	Cross	1	5	1	1	1
Nong Nong	Cross	1	6	0	1	1
Nong Nong	Cross	1	7	1	0	0
Nong Nong	Cross	1	8	0	1	1
Nong Nong	Cross	1	9	0	1	0
Nong Nong	Cross	1	10	0	1	0
Nong Nong	Cross	1	11	0	1	0
Nong Nong	Cross	1	12	0	1	0
Nong Nong	Cross	1	13	0	1	0
Nong Nong	Cross	1	14	0	1	0
Nong Nong	Cross	1	15	1	0	1
Nong Nong	Cross	1	16	1	1	0
Nong Nong	Cross	1	17	0	1	0
Nong Nong	Cross	1	18	0	1	0
Nong Nong	Cross	1	19	1	0	1
Nong Nong	Cross	1	20	0	1	1
Nong Nong	Cross	1	21	1	0	1
Nong Nong	Cross	1	22	0	1	1
Nong Nong	Cross	1	23	0	1	0
Nong Nong	Cross	1	24	1	1	0
Nong Nong	Cross	1	25	0	1	0
Nong Nong	Cross	1	26	0	1	0
Nong Nong	Cross	1	27	0	1	1
Nong Nong	Cross	1	28	0	1	0
Nong Nong	Cross	1	29	0	1	1
Nong Nong	Cross	1	30	0	1	1
Nong Nong	Cross	1	31	1	0	0
Nong Nong	Cross	1	32	1	0	0
Nong Nong	Cross	1	33	0	1	0
Nong Nong	Cross	1	34	1	0	1
Nong Nong	Cross	1	35	1	0	0
Nong Nong	Cross	1	36	1	1	0
Nong Nong	Cross	1	37	1	0	0
Nong Nong	Cross	1	38	0	1	0
Nong Nong	Cross	1	39	0	1	1
Nong Nong	Cross	1	40	1	0	1
Nong Nong	Cross	1	41	0	1	0
Nong Nong	Cross	1	42	1	0	0
Nong Nong	Cross	1	43	1	0	0
Nong Nong	Cross	1	44	0	1	1
Nong Nong	Cross	1	45	1	0	1
Nong Nong	Cross	1	46	0	1	1
Nong Nong	Cross	1	47	1	0	1
Nong Nong	Cross	1	48	1	1	0
Nong Nong	Cross	1	49	1	1	1
Nong Nong	Cross	1	50	1	0	1
Nong Nong	Cross	1	51	1	0	0
Nong Nong	Cross	1	52	0	1	1
Nong Nong	Cross	1	53	1	1	1
Nong Nong	Cross	1	54	0	1	0
Nong Nong	Cross	1	55	1	2	1
Nong Nong	Cross	1	56	0	1	0
Nong Nong	Cross	1	57	1	0	1
Nong Nong	Cross	1	58	1	0	1
Nong Nong	Cross	1	59	1	0	0
Nong Nong	Cross	1	60	1	0	0
Nong Nong	Cross	1	61	0	1	1
Nong Nong	Cross	1	62	1	0	1
Nong Nong	Cross	1	63	1	0	0
Nong Nong	Cross	1	64	0	1	1
Nong Nong	Cross	1	65	1	0	1
Nong Nong	Cross	1	66	1	0	0
Nong Nong	Cross	1	67	1	0	0
Nong Nong	Cross	1	68	1	0	0
Nong Nong	Cross	1	69	1	0	0
Nong Nong	Cross	1	70	1	0	0
Nong Nong	Cross	1	71	1	0	0
Nong Nong	Cross	1	72	1	0	0
Nong Nong	Cross	1	73	1	0	0
Nong Nong	Cross	1	74	1	0	0
Nong Nong	Cross	1	75	0	1	1
Nong Nong	Cross	1	76	1	0	0
Nong Nong	Cross	1	77	1	0	0
Nong Nong	Cross	1	78	1	0	0
Nong Nong	Cross	1	79	1	0	0
Nong Nong	Cross	1	80	1	0	0
Nong Nong	Cross	1	81	1	0	1
Nong Nong	Cross	1	82	1	0	0
Nong Nong	Cross	1	83	0	1	1
Nong Nong	Cross	1	84	0	1	1
Nong Nong	Cross	1	85	0	1	1
Nong Nong	Cross	1	86	1	1	1
Nong Nong	Cross	1	87	1	0	0
Nong Nong	Cross	1	88	0	1	1
Nong Nong	Cross	1	89	1	0	0
Nong Nong	Cross	1	90	0	1	1
Nong Nong	Cross	1	91	1	0	1
Nong Nong	Cross	1	92	0	1	1
Nong Nong	Cross	1	93	1	0	1
Nong Nong	Cross	1	94	1	0	1
Nong Nong	Cross	1	95	0	1	1
Nong Nong	Cross	1	96	0	1	1
Nong Nong	Cross	1	97	0	1	0
Nong Nong	Cross	1	98	1	0	1
Nong Nong	Cross	1	99	0	1	0
Nong Nong	Cross	1	100	1	0	1
Nong Nong	Cross	1	101	1	0	0
Nong Nong	Cross	1	102	0	1	1
Nong Nong	Cross	1	103	1	0	1
Nong Nong	Cross	1	104	0	1	1
Nong Nong	Cross	1	105	0	1	0
Nong Nong	Cross	1	106	0	1	0
Nong Nong	Cross	1	107	1	0	1
Nong Nong	Cross	1	108	1	0	1
Nong Nong	Cross	1	109	0	1	1
Nong Nong	Cross	1	110	1	0	1
Nong Nong	Cross	1	111	1	0	0
Nong Nong	Cross	1	112	0	1	1
Nong Nong	Cross	1	113	1	1	1
Nong Nong	Cross	1	114	0	1	0
Nong Nong	Cross	1	115	0	1	0
Nong Nong	Cross	1	116	1	0	1
Nong Nong	Cross	1	117	0	1	1
Nong Nong	Cross	1	118	1	0	1
Nong Nong	Cross	1	119	1	0	0
Nong Nong	Cross	1	120	0	1	0
Nong Nong	Cross	1	121	0	1	1
Nong Nong	Cross	1	122	0	1	0
Nong Nong	Cross	1	123	1	0	1
Nong Nong	Cross	1	124	0	1	0
Nong Nong	Cross	1	125	1	0	1
Nong Nong	Cross	1	126	1	0	0
Nong Nong	Cross	1	127	0	1	1
Nong Nong	Cross	1	128	0	1	0
Nong Nong	Cross	1	129	0	1	0
Nong Nong	Cross	1	130	1	0	1
Nong Nong	Cross	1	131	1	0	1
Nong Nong	Cross	1	132	1	0	1
Nong Nong	Cross	1	133	1	0	1
Nong Nong	Cross	1	134	1	0	0
Nong Nong	Cross	1	135	0	1	1
Nong Nong	Cross	1	136	1	0	1
Nong Nong	Cross	1	137	1	0	0
Nong Nong	Cross	1	138	0	1	1
Nong Nong	Cross	1	139	0	1	1
Nong Nong	Cross	1	140	0	1	0
Nong Nong	Cross	1	141	1	1	0
Nong Nong	Cross	1	142	1	0	1
Nong Nong	Cross	1	143	0	1	1
Nong Nong	Cross	1	144	0	1	0
Nong Nong	Cross	1	145	1	0	1
Nong Nong	Cross	1	146	0	1	0
Nong Nong	Cross	1	147	1	0	1
Nong Nong	Cross	1	148	1	0	1
Nong Nong	Cross	1	149	1	1	0
Nong Nong	Cross	1	150	0	1	1
Nong Nong	Cross	1	151	1	0	1
Nong Nong	Cross	1	152	0	1	0
Nong Nong	Cross	1	153	0	1	0
Nong Nong	Cross	1	154	1	0	1
Nong Nong	Cross	1	155	0	1	0
Nong Nong	Cross	1	156	1	0	1
Nong Nong	Cross	1	157	1	0	0
Nong Nong	Cross	1	158	1	0	1
Qing Qing	Parallel	1	1	0	1	1
Qing Qing	Parallel	1	2	0	1	1
Qing Qing	Parallel	1	3	0	2	1
Qing Qing	Parallel	1	4	0	1	1
Qing Qing	Parallel	1	5	0	1	0
Qing Qing	Parallel	1	6	0	1	1
Qing Qing	Parallel	1	7	0	1	1
Qing Qing	Parallel	1	8	0	1	0
Qing Qing	Parallel	1	9	0	1	1
Qing Qing	Parallel	1	10	0	2	0
Qing Qing	Parallel	1	11	0	2	1
Qing Qing	Parallel	1	12	0	2	1
Qing Qing	Parallel	1	13	0	1	0
Qing Qing	Parallel	1	14	0	1	0
Qing Qing	Parallel	1	15	0	1	0
Qing Qing	Parallel	1	16	0	1	0
Qing Qing	Parallel	1	17	0	1	1
Qing Qing	Parallel	1	18	0	1	1
Qing Qing	Parallel	1	19	0	1	1
Qing Qing	Parallel	1	20	0	1	1
Qing Qing	Parallel	1	21	0	1	1
Qing Qing	Parallel	1	22	0	1	0
Qing Qing	Parallel	1	23	0	1	1
Qing Qing	Parallel	1	25	0	1	0
Qing Qing	Parallel	1	26	0	1	1
Qing Qing	Parallel	1	27	0	1	1
Qing Qing	Parallel	1	28	0	1	1
Qing Qing	Parallel	1	29	0	1	1
Qing Qing	Parallel	1	30	0	1	0
Qing Qing	Parallel	1	31	0	1	1
Qing Qing	Parallel	1	32	0	1	1
Qing Qing	Parallel	1	33	0	1	0
Qing Qing	Parallel	1	34	0	1	1
Qing Qing	Parallel	1	35	1	0	1
Qing Qing	Parallel	1	36	0	1	1
Qing Qing	Parallel	1	37	0	1	0
Qing Qing	Parallel	1	38	0	1	0
Qing Qing	Parallel	1	39	1	0	0
Qing Qing	Parallel	1	40	0	1	0
Qing Qing	Parallel	1	41	0	1	1
Qing Qing	Parallel	1	42	0	1	0
Qing Qing	Parallel	1	43	0	1	0
Qing Qing	Parallel	1	44	0	1	0
Qing Qing	Parallel	1	45	0	1	1
Qing Qing	Parallel	1	46	1	0	0
Qing Qing	Parallel	1	47	0	1	0
Qing Qing	Parallel	1	48	0	1	1
Qing Qing	Parallel	1	49	1	0	1
Qing Qing	Parallel	1	50	1	0	1
Qing Qing	Parallel	1	51	0	1	0
Qing Qing	Parallel	1	52	0	1	0
Qing Qing	Parallel	1	53	0	1	1
Qing Qing	Parallel	1	54	0	1	1
Qing Qing	Parallel	1	55	0	1	1
Qing Qing	Parallel	1	56	0	1	1
Qing Qing	Parallel	1	57	1	0	0
Qing Qing	Parallel	1	58	1	0	0
Qing Qing	Parallel	1	59	1	0	0
Qing Qing	Parallel	1	60	1	0	1
Qing Qing	Parallel	1	61	1	0	1
Qing Qing	Parallel	1	62	0	1	0
Qing Qing	Parallel	1	63	0	1	0
Qing Qing	Parallel	1	64	0	1	0
Qing Qing	Parallel	1	65	1	0	0
Qing Qing	Parallel	1	66	1	0	1
Qing Qing	Parallel	1	67	0	1	1
Qing Qing	Parallel	1	68	0	1	1
Qing Qing	Parallel	1	69	0	1	0
Qing Qing	Parallel	1	70	0	1	0
Qing Qing	Parallel	1	71	0	1	0
Qing Qing	Parallel	1	72	0	1	1
Qing Qing	Parallel	1	73	1	0	1
Qing Qing	Parallel	1	74	0	1	0
Qing Qing	Parallel	1	75	0	1	0
Qing Qing	Parallel	1	76	0	1	0
Qing Qing	Parallel	1	77	0	1	0
Qing Qing	Parallel	1	78	0	1	0
Qing Qing	Parallel	1	79	0	1	1
Qing Qing	Parallel	1	80	0	1	1
Qing Qing	Parallel	1	81	0	1	0
Qing Qing	Parallel	1	82	0	1	0
Qing Qing	Parallel	1	83	0	1	0
Qing Qing	Parallel	1	84	1	0	1
Qing Qing	Parallel	1	85	0	1	1
Qing Qing	Parallel	1	86	0	1	1
Qing Qing	Parallel	1	87	1	0	1
Qing Qing	Parallel	1	88	0	1	1
Qing Qing	Parallel	1	89	0	1	0
Qing Qing	Parallel	1	90	1	0	0
Qing Qing	Parallel	1	91	0	1	0
Qing Qing	Parallel	1	92	0	1	0
Qing Qing	Parallel	1	93	0	1	0
Qing Qing	Parallel	1	94	0	1	0
Qing Qing	Parallel	1	95	0	1	1
Qing Qing	Parallel	1	96	1	0	1
Qing Qing	Parallel	1	97	0	1	0
Qing Qing	Parallel	1	98	1	0	1
Qing Qing	Parallel	1	99	0	1	1
Qing Qing	Parallel	1	100	0	1	1
Qing Qing	Parallel	1	101	1	0	1
Qing Qing	Cross	1	1	0	1	0
Qing Qing	Cross	1	2	1	0	1
Qing Qing	Cross	1	3	1	0	1
Qing Qing	Cross	1	4	0	1	0
Qing Qing	Cross	1	5	0	1	0
Qing Qing	Cross	1	6	0	1	0
Qing Qing	Cross	1	7	0	1	0
Qing Qing	Cross	1	8	0	2	1
Qing Qing	Cross	1	9	0	1	0
Qing Qing	Cross	1	10	0	1	1
Qing Qing	Cross	1	11	0	1	1
Qing Qing	Cross	1	12	0	1	1
Qing Qing	Cross	1	13	0	1	1
Qing Qing	Cross	1	14	0	1	1
Qing Qing	Cross	1	15	0	3	0
Qing Qing	Cross	1	16	0	1	0
Qing Qing	Cross	1	17	0	1	1
Qing Qing	Cross	1	18	0	2	1
Qing Qing	Cross	1	19	0	1	1
Qing Qing	Cross	1	20	0	1	1
Qing Qing	Cross	1	21	0	1	0
Qing Qing	Cross	1	22	0	1	1
Qing Qing	Cross	1	23	0	1	1
Qing Qing	Cross	1	24	0	1	1
Qing Qing	Cross	1	25	0	1	1
Qing Qing	Cross	1	26	0	1	0
Qing Qing	Cross	1	27	0	1	1
Qing Qing	Cross	1	28	0	1	1
Qing Qing	Cross	1	29	0	1	0
Qing Qing	Cross	1	30	0	1	0
Qing Qing	Cross	1	31	0	2	0
Qing Qing	Cross	1	32	0	1	1
Qing Qing	Cross	1	33	0	3	0
Qing Qing	Cross	1	34	0	2	1
Qing Qing	Cross	1	35	0	1	1
Qing Qing	Cross	1	36	0	1	0
Qing Qing	Cross	1	37	0	1	0
Qing Qing	Cross	1	38	0	1	1
Qing Qing	Cross	1	39	0	1	0
Qing Qing	Cross	1	40	0	1	0
Qing Qing	Cross	1	41	0	1	0
Qing Qing	Cross	1	42	0	1	1
Qing Qing	Cross	1	43	0	1	1
Qing Qing	Cross	1	44	0	1	0
Qing Qing	Cross	1	45	1	3	1
Qing Qing	Cross	1	46	0	2	1
Qing Qing	Cross	1	47	1	1	1
Qing Qing	Cross	1	48	0	1	1
Qing Qing	Cross	1	49	1	0	0
Qing Qing	Cross	1	50	0	1	0
Qing Qing	Cross	1	51	1	0	0
Qing Qing	Cross	1	52	0	1	0
Qing Qing	Cross	1	53	0	2	0
Qing Qing	Cross	1	54	0	1	0
Qing Qing	Cross	1	55	0	1	0
Qing Qing	Cross	1	56	0	1	0
Qing Qing	Cross	1	57	0	4	0
Qing Qing	Cross	1	58	0	1	1
Qing Qing	Cross	1	59	0	1	1
Qing Qing	Cross	1	60	0	1	1
Qing Qing	Cross	1	61	0	1	0
Qing Qing	Cross	1	62	1	0	1
Qing Qing	Cross	1	63	0	1	1
Qing Qing	Cross	1	64	1	0	0
Qing Qing	Cross	1	65	0	1	0
Qing Qing	Cross	1	66	0	1	1
Qing Qing	Cross	1	67	0	1	0
Qing Qing	Cross	1	68	0	1	1
Qing Qing	Cross	1	69	0	2	0
Qing Qing	Cross	1	70	0	1	1
Qing Qing	Cross	1	71	0	1	0
Qing Qing	Cross	1	72	0	1	0
Qing Qing	Cross	1	73	0	1	0
Qing Qing	Cross	1	74	0	1	1
Qing Qing	Cross	1	75	0	1	1
Qing Qing	Cross	1	76	0	1	0
Qing Qing	Cross	1	77	0	1	0
Qing Qing	Cross	1	78	0	1	0
Qing Qing	Cross	1	79	0	1	0
Qing Qing	Cross	1	80	0	1	1
Qing Qing	Cross	1	81	0	1	1
Qing Qing	Cross	1	82	0	1	1
Qing Qing	Cross	1	83	0	1	1
Qing Qing	Cross	1	84	0	1	0
Qing Qing	Cross	1	85	0	1	1
Qing Qing	Cross	1	86	0	1	1
Qing Qing	Cross	1	87	0	1	1
Qing Qing	Cross	1	88	0	1	1
Qing Qing	Cross	1	89	0	3	1
Qing Qing	Cross	1	90	0	3	1
Qing Qing	Cross	1	91	0	3	0
Qing Qing	Cross	1	92	0	1	1
Qing Qing	Cross	1	93	0	1	0
Qing Qing	Cross	1	94	0	1	1
Qing Qing	Cross	1	95	0	1	1
Qing Qing	Cross	1	96	0	1	1
Su Yang	Parallel	1	1	0	1	0
Su Yang	Parallel	1	2	1	0	1
Su Yang	Parallel	1	3	0	1	0
Su Yang	Parallel	1	4	0	1	0
Su Yang	Parallel	1	5	0	1	0
Su Yang	Parallel	1	6	0	1	1
Su Yang	Parallel	1	7	0	2	0
Su Yang	Parallel	1	8	2	0	0
Su Yang	Parallel	1	9	0	1	0
Su Yang	Parallel	1	10	2	0	0
Su Yang	Parallel	1	11	2	1	0
Su Yang	Parallel	1	12	1	0	1
Su Yang	Parallel	1	13	2	0	0
Su Yang	Parallel	1	14	1	0	1
Su Yang	Parallel	1	15	2	1	0
Su Yang	Parallel	1	16	1	0	1
Su Yang	Parallel	1	17	2	0	0
Su Yang	Parallel	1	18	1	0	0
Su Yang	Parallel	1	19	2	0	0
Su Yang	Parallel	1	20	1	0	1
Su Yang	Parallel	1	21	1	0	1
Su Yang	Parallel	1	22	1	0	1
Su Yang	Parallel	1	23	1	0	1
Su Yang	Parallel	1	24	2	0	0
Su Yang	Parallel	1	25	1	0	1
Su Yang	Parallel	1	26	1	0	1
Su Yang	Parallel	1	27	1	0	1
Su Yang	Parallel	1	28	2	0	0
Su Yang	Parallel	1	29	1	0	1
Su Yang	Parallel	1	30	2	0	0
Su Yang	Parallel	1	31	1	0	1
Su Yang	Parallel	1	32	1	0	1
Su Yang	Parallel	1	33	1	0	0
Su Yang	Parallel	1	34	2	0	0
Su Yang	Parallel	1	35	2	0	0
Su Yang	Parallel	1	36	1	0	1
Su Yang	Parallel	1	37	1	0	1
Su Yang	Parallel	1	38	1	0	1
Su Yang	Parallel	1	39	1	0	1
Su Yang	Parallel	1	40	1	0	1
Su Yang	Parallel	1	41	1	0	1
Su Yang	Parallel	1	42	1	0	1
Su Yang	Parallel	1	43	2	1	0
Su Yang	Parallel	1	44	1	0	1
Su Yang	Parallel	1	45	1	0	1
Su Yang	Parallel	1	46	1	0	1
Su Yang	Parallel	1	47	2	0	0
Su Yang	Parallel	1	48	1	0	1
Su Yang	Parallel	1	49	1	0	1
Su Yang	Parallel	1	50	1	0	1
Su Yang	Parallel	1	51	2	1	0
Su Yang	Parallel	1	52	1	0	1
Su Yang	Parallel	1	53	1	0	1
Su Yang	Cross	1	1	1	0	1
Su Yang	Cross	1	2	2	0	0
Su Yang	Cross	1	3	1	0	1
Su Yang	Cross	1	4	1	0	1
Su Yang	Cross	1	5	0	3	0
Su Yang	Cross	1	6	0	2	0
Su Yang	Cross	1	7	0	1	0
Su Yang	Cross	1	8	2	0	0
Su Yang	Cross	1	9	0	1	0
Su Yang	Cross	1	10	2	0	0
Su Yang	Cross	1	11	2	0	0
Su Yang	Cross	1	12	1	2	1
Su Yang	Cross	1	13	1	0	1
Su Yang	Cross	1	14	2	0	0
Su Yang	Cross	1	15	2	0	1
Su Yang	Cross	1	16	2	0	0
Su Yang	Cross	1	17	1	0	1
Su Yang	Cross	1	18	2	0	0
Su Yang	Cross	1	19	2	0	0
Su Yang	Cross	1	20	2	0	0
Su Yang	Cross	1	21	1	0	1
Su Yang	Cross	1	22	3	0	0
Su Yang	Cross	1	23	1	0	1
Su Yang	Cross	1	24	2	0	0
Su Yang	Cross	1	25	1	0	1
Su Yang	Cross	1	26	1	0	1
Su Yang	Cross	1	27	2	0	0
Su Yang	Cross	1	28	1	0	1
Su Yang	Cross	1	29	1	0	1
Su Yang	Cross	1	30	2	0	0
Su Yang	Cross	1	31	2	0	0
Su Yang	Cross	1	32	1	0	1
Su Yang	Cross	1	33	2	0	0
Su Yang	Cross	1	34	1	0	1
Su Yang	Cross	1	35	2	0	0
Su Yang	Cross	1	36	1	0	1
Su Yang	Cross	1	37	1	0	1
Su Yang	Cross	1	38	1	0	1
Su Yang	Cross	1	39	1	0	1
Su Yang	Cross	1	40	1	1	1
Su Yang	Cross	1	41	1	0	1
Su Yang	Cross	1	42	1	0	1
Su Yang	Cross	1	43	1	0	1
Su Yang	Cross	1	44	1	0	0
Su Yang	Cross	1	45	1	0	1
Su Yang	Cross	1	46	1	0	1
Su Yang	Cross	1	47	0	0	1
Su Yang	Cross	1	48	0	0	0
Su Yang	Cross	1	49	0	1	0
Su Yang	Cross	1	50	1	0	1
Su Yang	Cross	1	51	1	0	1
Su Yang	Cross	1	52	1	0	1
Su Yang	Cross	1	53	1	0	0
Su Yang	Cross	1	54	1	0	1
Su Yang	Cross	1	55	1	0	0
Su Yang	Cross	1	56	1	0	0
Su Yang	Cross	1	57	1	0	1
Su Yang	Cross	1	58	1	0	1
Su Yang	Cross	1	59	1	0	0
Su Yang	Cross	1	60	1	0	1
Su Yang	Cross	1	61	1	0	1
Su Yang	Cross	1	62	1	0	1
Su Yang	Cross	1	63	1	0	1
Su Yang	Cross	1	64	1	0	0
Su Yang	Cross	1	65	1	0	0
Su Yang	Cross	1	66	1	0	1
Su Yang	Cross	1	67	1	0	1
Su Yang	Cross	1	68	1	0	1
Su Yang	Cross	1	69	1	0	0
Su Yang	Cross	1	70	1	0	1
Su Yang	Cross	1	71	1	0	0
Su Yang	Cross	1	72	1	0	0
Su Yang	Cross	1	73	1	0	0
Su Yang	Cross	1	74	1	0	0
Su Yang	Cross	1	75	1	0	1
Su Yang	Cross	1	76	1	0	1
Su Yang	Cross	1	77	1	0	1
Su Yang	Cross	1	78	1	1	1
Su Yang	Cross	1	79	1	0	0
Su Yang	Cross	1	80	1	0	1
Su Yang	Cross	1	81	0	1	1
Su Yang	Cross	1	82	1	0	1
Su Yang	Cross	1	83	1	1	0
Su Yang	Cross	1	84	1	0	1
Su Yang	Cross	1	85	1	0	0
Su Yang	Cross	1	86	1	0	1
Su Yang	Cross	1	87	1	0	0
Su Yang	Cross	1	88	1	0	0
Su Yang	Cross	1	89	1	0	1
Su Yang	Cross	1	90	1	1	0
Su Yang	Cross	1	91	1	0	1
Su Yang	Cross	1	92	1	0	0
Su Yang	Cross	1	93	1	0	1
Su Yang	Cross	1	94	1	0	0
Su Yang	Cross	1	95	1	0	1
Su Yang	Cross	1	96	1	1	1
Su Yang	Cross	1	97	1	0	0
Su Yang	Cross	1	98	1	0	0
Su Yang	Cross	1	99	1	0	1
Su Yang	Cross	1	100	1	0	0
Su Yang	Cross	1	101	1	1	1
Su Yang	Cross	1	102	0	2	1
Su Yang	Cross	1	103	1	0	0
Su Yang	Cross	1	104	1	0	0
Su Yang	Cross	1	105	1	0	1
Su Yang	Cross	1	106	1	0	1
Su Yang	Cross	1	107	1	0	1
Su Yang	Cross	1	108	1	0	0
Su Yang	Cross	1	109	1	0	1
Xing Ye	Parallel	1	1	0	2	0
Xing Ye	Parallel	1	2	0	2	1
Xing Ye	Parallel	1	3	1	0	1
Xing Ye	Parallel	1	4	0	1	1
Xing Ye	Parallel	1	5	1	0	0
Xing Ye	Parallel	1	6	1	0	0
Xing Ye	Parallel	1	7	1	1	1
Xing Ye	Parallel	1	8	1	0	1
Xing Ye	Parallel	1	9	1	1	0
Xing Ye	Parallel	1	10	1	1	1
Xing Ye	Parallel	1	11	1	0	1
Xing Ye	Parallel	1	12	1	0	0
Xing Ye	Parallel	1	13	1	1	1
Xing Ye	Parallel	1	14	1	0	1
Xing Ye	Parallel	1	15	1	0	0
Xing Ye	Parallel	1	16	0	1	0
Xing Ye	Parallel	1	17	1	0	0
Xing Ye	Parallel	1	18	1	0	0
Xing Ye	Parallel	1	19	0	1	1
Xing Ye	Parallel	1	20	1	0	1
Xing Ye	Parallel	1	21	1	0	0
Xing Ye	Parallel	1	22	1	0	0
Xing Ye	Parallel	1	23	0	1	1
Xing Ye	Parallel	1	24	1	0	0
Xing Ye	Parallel	1	25	1	0	0
Xing Ye	Parallel	1	26	1	1	0
Xing Ye	Parallel	1	27	1	0	0
Xing Ye	Parallel	1	28	1	0	0
Xing Ye	Parallel	1	29	1	0	1
Xing Ye	Parallel	1	30	1	0	1
Xing Ye	Parallel	1	31	1	0	0
Xing Ye	Parallel	1	32	1	1	1
Xing Ye	Parallel	1	33	1	0	1
Xing Ye	Parallel	1	34	0	1	1
Xing Ye	Parallel	1	35	1	1	1
Xing Ye	Parallel	1	36	1	0	1
Xing Ye	Parallel	1	37	0	1	0
Xing Ye	Parallel	1	38	1	0	0
Xing Ye	Parallel	1	39	1	0	0
Xing Ye	Parallel	1	40	0	1	1
Xing Ye	Parallel	1	41	1	0	1
Xing Ye	Parallel	1	42	1	1	1
Xing Ye	Parallel	1	43	1	0	0
Xing Ye	Parallel	1	44	1	0	1
Xing Ye	Parallel	1	45	1	1	1
Xing Ye	Parallel	1	46	1	0	0
Xing Ye	Parallel	1	47	1	0	0
Xing Ye	Parallel	1	48	1	0	0
Xing Ye	Parallel	1	49	1	1	0
Xing Ye	Parallel	1	50	1	0	1
Xing Ye	Parallel	1	51	1	0	0
Xing Ye	Parallel	1	52	1	0	0
Xing Ye	Parallel	1	53	0	1	0
Xing Ye	Parallel	1	54	1	0	0
Xing Ye	Parallel	1	55	1	0	1
Xing Ye	Parallel	1	56	0	1	1
Xing Ye	Parallel	1	57	1	0	0
Xing Ye	Parallel	1	58	1	0	0
Xing Ye	Parallel	1	59	1	0	0
Xing Ye	Parallel	1	60	1	0	0
Xing Ye	Parallel	1	61	1	0	1
Xing Ye	Parallel	1	62	1	1	1
Xing Ye	Parallel	1	63	1	0	1
Xing Ye	Parallel	1	64	0	1	1
Xing Ye	Parallel	1	65	1	0	0
Xing Ye	Parallel	1	66	2	1	1
Xing Ye	Parallel	1	67	1	0	1
Xing Ye	Parallel	1	68	1	0	0
Xing Ye	Parallel	1	69	1	0	1
Xing Ye	Parallel	1	70	1	0	0
Xing Ye	Parallel	1	71	1	1	1
Xing Ye	Parallel	1	72	1	0	0
Xing Ye	Parallel	1	73	1	1	1
Xing Ye	Parallel	1	74	1	0	0
Xing Ye	Parallel	1	75	1	0	0
Xing Ye	Parallel	1	76	1	0	1
Xing Ye	Parallel	1	77	0	1	1
Xing Ye	Parallel	1	78	1	1	0
Xing Ye	Parallel	1	79	1	0	0
Xing Ye	Parallel	1	80	1	0	0
Xing Ye	Parallel	1	81	1	0	1
Xing Ye	Parallel	1	82	1	1	1
Xing Ye	Parallel	1	83	1	0	1
Xing Ye	Parallel	1	84	1	0	0
Xing Ye	Parallel	1	85	0	1	0
Xing Ye	Parallel	1	86	1	0	1
Xing Ye	Parallel	1	87	1	1	1
Xing Ye	Parallel	1	88	0	1	0
Xing Ye	Parallel	1	89	1	0	1
Xing Ye	Parallel	1	90	1	0	1
Xing Ye	Parallel	1	91	1	0	1
Xing Ye	Parallel	1	92	1	0	1
Xing Ye	Parallel	1	93	0	1	0
Xing Ye	Parallel	1	94	1	0	1
Xing Ye	Parallel	1	95	1	1	0
Xing Ye	Parallel	1	96	1	0	0
Xing Ye	Parallel	1	97	1	0	0
Xing Ye	Parallel	1	98	1	1	1
Xing Ye	Parallel	1	99	1	0	1
Xing Ye	Parallel	1	100	1	0	0
Xing Ye	Parallel	1	101	1	1	1
Xing Ye	Parallel	1	102	1	0	1
Xing Ye	Parallel	1	103	1	1	1
Xing Ye	Parallel	1	104	1	0	0
Xing Ye	Parallel	1	105	1	0	1
Xing Ye	Parallel	1	106	1	1	0
Xing Ye	Parallel	1	107	1	0	0
Xing Ye	Parallel	1	108	1	0	1
Xing Ye	Parallel	1	109	1	0	1
Xing Ye	Parallel	1	110	0	1	0
Xing Ye	Parallel	1	111	1	0	1
Xing Ye	Parallel	1	112	1	0	1
Xing Ye	Parallel	1	113	1	0	1
Xing Ye	Parallel	1	114	1	0	1
Xing Ye	Parallel	1	115	1	0	1
Xing Ye	Parallel	1	116	1	0	0
Xing Ye	Parallel	1	117	1	0	1
Xing Ye	Parallel	1	118	1	0	1
Xing Ye	Parallel	1	119	1	0	0
Xing Ye	Parallel	1	120	1	0	1
Xing Ye	Parallel	1	121	1	0	1
Xing Ye	Parallel	1	122	1	0	1
Xing Ye	Parallel	1	123	1	0	0
Xing Ye	Parallel	1	124	1	0	1
Xing Ye	Parallel	1	125	1	0	1
Xing Ye	Parallel	1	126	1	0	1
Xing Ye	Parallel	1	127	1	0	1
Xing Ye	Parallel	1	128	1	0	0
Xing Ye	Parallel	1	129	1	0	0
Xing Ye	Parallel	1	130	1	0	0
Xing Ye	Parallel	1	131	1	0	1
Xing Ye	Parallel	1	132	1	0	0
Xing Ye	Parallel	1	133	1	0	1
Xing Ye	Parallel	1	134	1	0	1
Xing Ye	Parallel	1	135	1	0	1
Xing Ye	Parallel	1	136	1	0	1
Xing Ye	Parallel	1	137	1	0	0
Xing Ye	Parallel	1	138	1	0	1
Xing Ye	Parallel	1	139	1	0	1
Xing Ye	Parallel	1	140	1	0	1
Xing Ye	Parallel	1	141	1	0	1
Xing Ye	Parallel	1	142	1	0	1
Xing Ye	Parallel	1	143	1	0	1
Xing Ye	Parallel	1	144	1	0	1
Xing Ye	Parallel	1	145	1	0	1
Xing Ye	Parallel	1	146	1	0	1
Xing Ye	Parallel	1	147	1	0	1
Xing Ye	Parallel	1	148	1	0	1
Xing Ye	Parallel	1	149	1	0	1
Xing Ye	Parallel	1	150	1	0	0
Xing Ye	Parallel	1	151	1	0	0
Xing Ye	Parallel	1	152	1	0	1
Xing Ye	Parallel	1	153	1	0	1
Xing Ye	Parallel	1	154	1	0	1
Xing Ye	Parallel	1	155	1	0	1
Xing Ye	Cross	1	1	1	0	1
Xing Ye	Cross	1	2	1	0	0
Xing Ye	Cross	1	3	1	0	1
Xing Ye	Cross	1	4	1	0	0
Xing Ye	Cross	1	5	1	0	0
Xing Ye	Cross	1	6	1	0	1
Xing Ye	Cross	1	7	1	0	1
Xing Ye	Cross	1	8	1	0	0
Xing Ye	Cross	1	9	1	0	1
Xing Ye	Cross	1	10	1	0	1
Xing Ye	Cross	1	11	1	0	0
Xing Ye	Cross	1	12	1	0	1
Xing Ye	Cross	1	13	1	0	1
Xing Ye	Cross	1	14	1	0	0
Xing Ye	Cross	1	15	1	0	0
Xing Ye	Cross	1	16	1	0	0
Xing Ye	Cross	1	17	1	0	0
Xing Ye	Cross	1	18	1	0	0
Xing Ye	Cross	1	19	1	0	0
Xing Ye	Cross	1	20	1	0	1
Xing Ye	Cross	1	21	1	0	0
Xing Ye	Cross	1	22	1	0	0
Xing Ye	Cross	1	23	1	0	1
Xing Ye	Cross	1	24	1	0	1
Xing Ye	Cross	1	25	1	0	0
Xing Ye	Cross	1	26	1	0	0
Xing Ye	Cross	1	27	1	0	1
Xing Ye	Cross	1	28	1	0	1
Xing Ye	Cross	1	29	1	0	0
Xing Ye	Cross	1	30	1	0	0
Xing Ye	Cross	1	31	1	0	0
Xing Ye	Cross	1	32	1	0	0
Xing Ye	Cross	1	33	1	0	1
Xing Ye	Cross	1	34	1	0	0
Xing Ye	Cross	1	35	1	0	1
Xing Ye	Cross	1	36	1	0	1
Xing Ye	Cross	1	37	1	0	1
Xing Ye	Cross	1	38	1	0	1
Xing Ye	Cross	1	39	1	0	1
Xing Ye	Cross	1	40	1	0	1
Xing Ye	Cross	1	41	1	0	0
Xing Ye	Cross	1	42	1	0	0
Xing Ye	Cross	1	43	1	0	1
Xing Ye	Cross	1	44	1	0	0
Xing Ye	Cross	1	45	1	0	1
Xing Ye	Cross	1	46	1	0	1
Xing Ye	Cross	1	47	1	0	0
Xing Ye	Cross	1	48	1	0	1
Xing Ye	Cross	1	49	1	0	0
Xing Ye	Cross	1	50	1	0	0
Xing Ye	Cross	1	51	1	0	1
Xing Ye	Cross	1	52	1	0	1
Xing Ye	Cross	1	53	1	0	1
Xing Ye	Cross	1	54	1	0	1
Xing Ye	Cross	1	55	1	0	1
Xing Ye	Cross	1	56	1	0	1
Xing Ye	Cross	1	57	1	0	1
Xing Ye	Cross	1	58	1	0	1
Xing Ye	Cross	1	59	1	0	0
Xing Ye	Cross	1	60	1	0	1
Xing Ye	Cross	1	61	1	0	1
Xing Ye	Cross	1	62	1	0	1
Xing Ye	Cross	1	63	1	0	1
Xing Ye	Cross	1	64	1	0	0
Xing Ye	Cross	1	65	1	0	0
Xing Ye	Cross	1	66	1	0	0
Xing Ye	Cross	1	67	1	0	1
Xing Ye	Cross	1	68	1	0	1
Xing Ye	Cross	1	69	1	0	1
Xing Ye	Cross	1	70	1	0	0
Xing Ye	Cross	1	71	1	0	1
Xing Ye	Cross	1	72	1	0	1
Xing Ye	Cross	1	73	1	0	0
Xing Ye	Cross	1	74	1	0	1
Xing Ye	Cross	1	75	1	0	0
Xing Ye	Cross	1	76	1	0	1
Xing Ye	Cross	1	77	1	0	1
Xing Ye	Cross	1	78	1	0	0
Xing Ye	Cross	1	79	1	0	1
Xing Ye	Cross	1	80	1	0	1
Xing Ye	Cross	1	81	1	0	1
Xing Ye	Cross	1	82	1	0	1
Xing Ye	Cross	1	83	1	0	1
Xing Ye	Cross	1	84	1	0	1
Xing Ye	Cross	1	85	1	0	1
Xing Ye	Cross	1	86	1	0	1
Xing Ye	Cross	1	87	1	0	1
Xing Ye	Cross	1	88	1	0	1
Xing Ye	Cross	1	89	1	0	0
Xing Ye	Cross	1	90	1	0	1
Xing Ye	Cross	1	91	1	0	1
Xing Ye	Cross	1	92	1	0	0
Xing Ye	Cross	1	93	1	0	1
Xing Ye	Cross	1	94	1	0	1
Xing Ye	Cross	1	95	1	0	1
Xing Ye	Cross	1	96	1	0	0
Xing Ye	Cross	1	97	1	0	1
Xing Yue	Parallel	1	1	1	1	1
Xing Yue	Parallel	1	2	0	1	1
Xing Yue	Parallel	1	3	0	1	1
Xing Yue	Parallel	1	4	1	1	1
Xing Yue	Parallel	1	5	0	1	1
Xing Yue	Parallel	1	6	0	2	0
Xing Yue	Parallel	1	7	1	1	1
Xing Yue	Parallel	1	8	1	1	1
Xing Yue	Parallel	1	9	0	2	0
Xing Yue	Parallel	1	10	0	1	1
Xing Yue	Parallel	1	11	1	1	1
Xing Yue	Parallel	1	12	0	1	1
Xing Yue	Parallel	1	13	0	2	0
Xing Yue	Parallel	1	14	1	2	0
Xing Yue	Parallel	1	15	0	1	1
Xing Yue	Parallel	1	16	0	1	1
Xing Yue	Parallel	1	17	1	1	1
Xing Yue	Parallel	1	18	0	1	0
Xing Yue	Parallel	1	19	0	1	1
Xing Yue	Parallel	1	20	0	1	0
Xing Yue	Parallel	1	21	1	0	1
Xing Yue	Parallel	1	22	0	1	1
Xing Yue	Parallel	1	23	0	1	0
Xing Yue	Parallel	1	24	0	1	0
Xing Yue	Parallel	1	25	0	1	0
Xing Yue	Parallel	1	26	0	1	1
Xing Yue	Parallel	1	27	0	1	1
Xing Yue	Parallel	1	28	0	1	0
Xing Yue	Parallel	1	29	0	1	1
Xing Yue	Parallel	1	30	0	1	1
Xing Yue	Parallel	1	31	0	1	1
Xing Yue	Parallel	1	32	0	1	0
Xing Yue	Parallel	1	33	0	1	1
Xing Yue	Parallel	1	34	0	1	0
Xing Yue	Parallel	1	35	0	1	1
Xing Yue	Parallel	1	36	0	1	0
Xing Yue	Parallel	1	37	0	1	0
Xing Yue	Parallel	1	38	0	1	0
Xing Yue	Parallel	1	39	0	1	1
Xing Yue	Parallel	1	40	0	1	1
Xing Yue	Parallel	1	41	0	1	0
Xing Yue	Parallel	1	42	0	1	1
Xing Yue	Parallel	1	43	0	1	1
Xing Yue	Parallel	1	44	0	1	1
Xing Yue	Parallel	1	45	0	1	1
Xing Yue	Parallel	1	46	0	1	1
Xing Yue	Parallel	1	47	0	1	1
Xing Yue	Parallel	1	48	0	1	0
Xing Yue	Parallel	1	49	0	1	0
Xing Yue	Parallel	1	50	0	1	1
Xing Yue	Parallel	1	51	0	1	1
Xing Yue	Parallel	1	52	0	1	0
Xing Yue	Parallel	1	53	0	1	0
Xing Yue	Parallel	1	54	0	1	1
Xing Yue	Parallel	1	55	0	1	0
Xing Yue	Parallel	1	56	0	1	0
Xing Yue	Parallel	1	57	0	1	0
Xing Yue	Parallel	1	58	0	1	0
Xing Yue	Parallel	1	59	0	1	0
Xing Yue	Parallel	1	60	0	1	1
Xing Yue	Parallel	1	61	0	1	1
Xing Yue	Parallel	1	62	0	1	1
Xing Yue	Parallel	1	63	0	1	1
Xing Yue	Parallel	1	64	0	1	1
Xing Yue	Parallel	1	65	0	1	1
Xing Yue	Parallel	1	66	0	1	1
Xing Yue	Parallel	1	67	0	1	1
Xing Yue	Parallel	1	68	0	1	1
Xing Yue	Parallel	1	69	0	1	0
Xing Yue	Parallel	1	70	0	1	1
Xing Yue	Parallel	1	71	0	1	1
Xing Yue	Parallel	1	72	0	1	0
Xing Yue	Parallel	1	73	0	1	0
Xing Yue	Parallel	1	74	0	1	1
Xing Yue	Parallel	1	75	1	1	0
Xing Yue	Parallel	1	76	0	1	1
Xing Yue	Parallel	1	77	0	1	0
Xing Yue	Parallel	1	78	0	1	1
Xing Yue	Parallel	1	79	0	1	1
Xing Yue	Parallel	1	80	0	1	1
Xing Yue	Parallel	1	81	0	1	0
Xing Yue	Parallel	1	82	0	1	0
Xing Yue	Parallel	1	83	0	1	1
Xing Yue	Parallel	1	84	0	1	1
Xing Yue	Parallel	1	85	0	1	1
Xing Yue	Parallel	1	86	0	1	0
Xing Yue	Parallel	1	87	0	1	0
Xing Yue	Parallel	1	88	0	1	0
Xing Yue	Parallel	1	89	0	1	0
Xing Yue	Parallel	1	90	0	1	1
Xing Yue	Parallel	1	91	0	1	1
Xing Yue	Parallel	1	92	0	1	0
Xing Yue	Parallel	1	93	0	1	0
Xing Yue	Parallel	1	94	0	1	1
Xing Yue	Parallel	1	95	0	1	1
Xing Yue	Parallel	1	96	0	1	1
Xing Yue	Cross	1	1	0	1	1
Xing Yue	Cross	1	2	0	1	1
Xing Yue	Cross	1	3	0	1	0
Xing Yue	Cross	1	4	0	1	0
Xing Yue	Cross	1	5	0	1	0
Xing Yue	Cross	1	6	0	1	1
Xing Yue	Cross	1	7	0	1	1
Xing Yue	Cross	1	8	0	1	1
Xing Yue	Cross	1	9	0	1	1
Xing Yue	Cross	1	10	0	1	0
Xing Yue	Cross	1	11	0	1	0
Xing Yue	Cross	1	12	0	1	0
Xing Yue	Cross	1	13	1	0	0
Xing Yue	Cross	1	14	0	1	1
Xing Yue	Cross	1	15	1	0	0
Xing Yue	Cross	1	16	1	1	1
Xing Yue	Cross	1	17	0	1	0
Xing Yue	Cross	1	18	0	1	0
Xing Yue	Cross	1	19	0	1	0
Xing Yue	Cross	1	20	0	1	0
Xing Yue	Cross	1	21	0	1	1
Xing Yue	Cross	1	22	1	0	0
Xing Yue	Cross	1	23	1	0	0
Xing Yue	Cross	1	24	0	1	1
Xing Yue	Cross	1	25	1	0	0
Xing Yue	Cross	1	26	0	1	1
Xing Yue	Cross	1	27	0	1	0
Xing Yue	Cross	1	28	0	1	1
Xing Yue	Cross	1	29	1	0	1
Xing Yue	Cross	1	30	1	0	1
Xing Yue	Cross	1	31	0	1	0
Xing Yue	Cross	1	32	1	0	0
Xing Yue	Cross	1	33	1	0	1
Xing Yue	Cross	1	34	0	1	1
Xing Yue	Cross	1	35	0	1	1
Xing Yue	Cross	1	36	0	1	0
Xing Yue	Cross	1	37	0	1	0
Xing Yue	Cross	1	38	0	1	0
Xing Yue	Cross	1	39	0	1	1
Xing Yue	Cross	1	40	1	0	0
Xing Yue	Cross	1	41	0	1	0
Xing Yue	Cross	1	42	0	1	0
Xing Yue	Cross	1	43	1	0	0
Xing Yue	Cross	1	44	1	0	1
Xing Yue	Cross	1	45	0	1	1
Xing Yue	Cross	1	46	0	1	1
Xing Yue	Cross	1	47	0	1	0
Xing Yue	Cross	1	48	0	1	0
Xing Yue	Cross	1	49	0	1	0
Xing Yue	Cross	1	50	0	1	0
Xing Yue	Cross	1	51	0	1	0
Xing Yue	Cross	1	52	0	1	0
Xing Yue	Cross	1	53	0	1	0
Xing Yue	Cross	1	54	0	1	0
Xing Yue	Cross	1	55	0	1	0
Xing Yue	Cross	1	56	0	1	1
Xing Yue	Cross	1	57	0	1	1
Xing Yue	Cross	1	58	0	1	0
Xing Yue	Cross	1	59	0	1	0
Xing Yue	Cross	1	60	0	1	0
Xing Yue	Cross	1	61	0	1	1
Xing Yue	Cross	1	62	0	1	1
Xing Yue	Cross	1	63	1	0	1
Xing Yue	Cross	1	64	0	1	0
Xing Yue	Cross	1	65	1	0	0
Xing Yue	Cross	1	66	0	1	0
Xing Yue	Cross	1	67	1	0	1
Xing Yue	Cross	1	68	1	0	0
Xing Yue	Cross	1	69	0	1	1
Xing Yue	Cross	1	70	0	1	0
Xing Yue	Cross	1	71	0	1	0
Xing Yue	Cross	1	72	0	1	1
Xing Yue	Cross	1	73	1	0	0
Xing Yue	Cross	1	74	0	1	1
Xing Yue	Cross	1	75	0	1	0
Xing Yue	Cross	1	76	0	1	0
Xing Yue	Cross	1	77	1	0	0
Xing Yue	Cross	1	78	0	1	0
Xing Yue	Cross	1	79	0	1	0
Xing Yue	Cross	1	80	0	1	0
Xing Yue	Cross	1	81	0	1	0
Xing Yue	Cross	1	82	0	1	1
Xing Yue	Cross	1	83	0	1	1
Xing Yue	Cross	1	84	0	1	1
Xing Yue	Cross	1	85	0	1	0
Xing Yue	Cross	1	86	0	1	0
Xing Yue	Cross	1	87	1	0	1
Xing Yue	Cross	1	88	0	1	0
Xing Yue	Cross	1	89	0	1	0
Xing Yue	Cross	1	90	0	1	0
Xing Yue	Cross	1	91	0	1	0
Xing Yue	Cross	1	92	0	1	0
Xing Yue	Cross	1	93	0	1	0
Xing Yue	Cross	1	94	0	1	0
Xing Yue	Cross	1	95	0	1	0
Xing Yue	Cross	1	96	1	0	0
Xing Yue	Cross	1	97	0	1	0
Xing Yue	Cross	1	98	0	1	0
Xing Yue	Cross	1	99	0	1	1
Xing Yue	Cross	1	100	1	0	0
Xing Yue	Cross	1	101	0	1	1
Xing Yue	Cross	1	102	0	1	0
Xing Yue	Cross	1	103	0	1	0
Xing Yue	Cross	1	104	0	1	0
Xing Yue	Cross	1	105	1	0	1
Xing Yue	Cross	1	106	1	0	1
Xing Yue	Cross	1	107	1	0	1
Xing Yue	Cross	1	108	0	1	1
Xing Yue	Cross	1	109	1	0	0
Xing Yue	Cross	1	110	0	1	0
Xing Yue	Cross	1	111	0	1	0
Xing Yue	Cross	1	112	0	1	0
Xing Yue	Cross	1	113	0	1	0
Xing Yue	Cross	1	114	0	1	1
Xing Yue	Cross	1	115	0	1	1
Xing Yue	Cross	1	116	1	0	0
Xing Yue	Cross	1	117	0	1	0
Xing Yue	Cross	1	118	0	1	0
Xing Yue	Cross	1	119	0	1	0
Xing Yue	Cross	1	120	0	1	1
Xing Yue	Cross	1	121	0	1	1
Xing Yue	Cross	1	122	0	1	1
Xing Yue	Cross	1	123	0	1	0
Xing Yue	Cross	1	124	0	1	0
Xing Yue	Cross	1	125	0	1	0
Xing Yue	Cross	1	126	0	1	0
Xing Yue	Cross	1	127	0	1	0
Xing Yue	Cross	1	128	0	1	0
Xing Yue	Cross	1	129	0	1	0
Xing Yue	Cross	1	130	0	1	0
Xing Yue	Cross	1	131	0	1	1
Xing Yue	Cross	1	132	0	1	1
Xing Yue	Cross	1	133	0	1	0
Xing Yue	Cross	1	134	0	1	1
Xing Yue	Cross	1	135	0	1	1
Xing Yue	Cross	1	136	0	1	0
Xing Yue	Cross	1	137	0	1	0
Xing Yue	Cross	1	138	0	1	1
Xing Yue	Cross	1	139	0	1	0
Xing Yue	Cross	1	140	0	1	1
Xing Yue	Cross	1	141	0	1	1
Xing Yue	Cross	1	142	0	1	1
Xing Yue	Cross	1	143	0	1	1
Xing Yue	Cross	1	144	0	1	1
Xing Yue	Cross	1	145	0	1	1
Xing Yue	Cross	1	146	0	1	1
Xing Yue	Cross	1	147	0	1	0
Xing Yue	Cross	1	148	0	1	1
Xing Yue	Cross	1	149	0	1	0
Xing Yue	Cross	1	150	0	1	1
Yun Yun	Parallel	1	1	1	0	0
Yun Yun	Parallel	1	2	0	1	0
Yun Yun	Parallel	1	3	0	1	0
Yun Yun	Parallel	1	4	1	1	0
Yun Yun	Parallel	1	5	1	1	0
Yun Yun	Parallel	1	6	0	2	0
Yun Yun	Parallel	1	7	0	1	0
Yun Yun	Parallel	1	8	0	2	0
Yun Yun	Parallel	1	9	0	1	1
Yun Yun	Parallel	1	10	0	1	1
Yun Yun	Parallel	1	11	0	2	1
Yun Yun	Parallel	1	12	0	1	1
Yun Yun	Parallel	1	13	1	0	1
Yun Yun	Parallel	1	14	1	1	1
Yun Yun	Parallel	1	15	0	1	1
Yun Yun	Parallel	1	16	0	1	1
Yun Yun	Parallel	1	17	0	1	1
Yun Yun	Parallel	1	18	0	1	1
Yun Yun	Parallel	1	19	0	1	0
Yun Yun	Parallel	1	20	0	1	1
Yun Yun	Parallel	1	21	1	0	1
Yun Yun	Parallel	1	22	0	1	0
Yun Yun	Parallel	1	23	0	1	1
Yun Yun	Parallel	1	24	1	0	1
Yun Yun	Parallel	1	25	0	1	1
Yun Yun	Parallel	1	26	1	0	1
Yun Yun	Parallel	1	27	1	0	1
Yun Yun	Parallel	1	28	0	1	1
Yun Yun	Parallel	1	29	1	1	0
Yun Yun	Parallel	1	30	1	1	0
Yun Yun	Parallel	1	31	0	1	1
Yun Yun	Parallel	1	32	0	1	1
Yun Yun	Parallel	1	33	0	1	1
Yun Yun	Parallel	1	34	0	1	0
Yun Yun	Parallel	1	35	0	1	0
Yun Yun	Parallel	1	36	0	1	1
Yun Yun	Parallel	1	37	0	1	1
Yun Yun	Parallel	1	38	0	1	1
Yun Yun	Parallel	1	39	0	1	1
Yun Yun	Parallel	1	40	0	2	0
Yun Yun	Parallel	1	41	0	2	1
Yun Yun	Parallel	1	42	0	1	1
Yun Yun	Parallel	1	43	0	1	0
[truncated: 510 more rows]
